# Supplementary material for: 2-Chloro-N-(3,5-dimethyl­phen­yl)acetamide
Source: Acta Crystallogr Sect E Struct Rep Online. 2009 Apr 18;65(Pt 5):o1040. doi: 10.1107/S160053680901304X (PMC2977723; doi:10.1107/S160053680901304X)
Supplement: Supplementary file 1 [file e-65-o1040-sup1.cif]

##############################################################################
###                                                                        ###
###        Electronic paper (Acta Crystallographica Section E)             ###
###                                                                        ###
##############################################################################
#                                                                            #
# This CIF contains the data in a paper accepted for publication in Acta     #
# Crystallographica Section E. It conforms to the requirements of Notes      #
# for Authors for Section E, and has been peer reviewed under the auspices   #
# of the IUCr Commission on Journals.                                        #
#                                                                            #
# Full details of the Crystallographic Information File format               #
# are given in the paper "The Crystallographic Information File (CIF):       #
# a New Standard Archive File for Crystallography" by S. R. Hall, F. H.      #
# Allen and I. D. Brown [Acta Cryst. (1991), A47, 655-685].                  #
#                                                                            #
# The current version of the core CIF dictionary is obtainable from          #
# ftp://ftp.iucr.org/pub/cif_core.dic. The current version number is 2.4.    #
#                                                                            #
# Software is freely available for graphical display of the structure(s) in  #
# this CIF.  For information consult the CIF home page http://www.iucr.org/  #
# cif/home.html                                                              #
#                                                                            #
# This file may be used for bona fide research purposes within the           #
# scientific community so long as proper attribution is given to the journal # 
# article from which it was obtained.                                        #
#                                                                            #
##############################################################################
                                             
data_I
_audit_creation_method     SHELXL-97
_chemical_name_systematic
;
2-Chloro-<i>N</i>-(3,5-dimethylphenyl)acetamide
;
_chemical_name_common     ?
_chemical_formula_moiety     'C10 H12 Cl N O'
_chemical_formula_sum     'C10 H12 Cl N O'
_chemical_formula_iupac     'C10 H12 Cl N O'
_chemical_formula_weight     197.66
_chemical_melting_point     ?
_symmetry_cell_setting     orthorhombic
_symmetry_space_group_name_H-M     'P n a 21'
_symmetry_space_group_name_HALL     'P 2c -2n'
loop_
    _symmetry_equiv_pos_as_xyz
    'x, y, z'
    '-x, -y, z+1/2'
    '-x+1/2, y+1/2, z+1/2'
    'x+1/2, -y+1/2, z'
_cell_length_a     25.97700(10)
_cell_length_b     9.7698(4)
_cell_length_c     16.0578(7)
_cell_angle_alpha     90
_cell_angle_beta     90
_cell_angle_gamma     90
_cell_volume     4075.3(3)
_cell_formula_units_Z     16
_cell_measurement_reflns_used     7291
_cell_measurement_theta_min     2.4
_cell_measurement_theta_max     27.9
_cell_measurement_temperature     299(2)
_exptl_crystal_description     prism
_exptl_crystal_colour     colourless
_exptl_crystal_size_max     0.45
_exptl_crystal_size_mid     0.42
_exptl_crystal_size_min     0.30
_exptl_crystal_density_diffrn     1.289
_exptl_crystal_density_meas     ?
_exptl_crystal_density_method     'not measured'
_exptl_crystal_F_000     1664
_exptl_absorpt_coefficient_mu     0.335
_exptl_absorpt_correction_type     multi-scan
_exptl_absorpt_process_details     '(CrysAlis RED; Oxford Diffraction, 2007)'
_exptl_absorpt_correction_T_min     0.8640
_exptl_absorpt_correction_T_max     0.906
_exptl_special_details
;
Absorption correction: CrysAlis RED, Oxford Diffraction Ltd., 2007
Empirical absorption correction using spherical harmonics,
implemented in SCALE3 ABSPACK scaling algorithm.
;
_diffrn_ambient_temperature     299(2)
_diffrn_radiation_type     MoK\a
_diffrn_radiation_wavelength     0.71073
_diffrn_radiation_source     'fine-focus sealed tube'
_diffrn_radiation_monochromator     graphite
_diffrn_measurement_device_type
;
Oxford Diffraction Xcalibur diffractometer
with a Sapphire CCD detector
;
_diffrn_measurement_method
;
Rotation method data acquisition using \w and \f
;
_diffrn_detector_area_resol_mean     ?
_diffrn_reflns_number     27845
_diffrn_reflns_av_R_equivalents     0.021
_diffrn_reflns_av_sigmaI/netI     0.014
_diffrn_reflns_theta_min     2.4
_diffrn_reflns_theta_max     25.4
_diffrn_reflns_theta_full     25.4
_diffrn_measured_fraction_theta_max     0.999
_diffrn_measured_fraction_theta_full     0.999
_diffrn_reflns_limit_h_min     -22
_diffrn_reflns_limit_h_max     31
_diffrn_reflns_limit_k_min     -11
_diffrn_reflns_limit_k_max     11
_diffrn_reflns_limit_l_min     -19
_diffrn_reflns_limit_l_max     19
_diffrn_standards_number     ?
_diffrn_standards_interval_count     ?
_diffrn_standards_interval_time     ?
_diffrn_standards_decay_%     0
_refine_special_details
;
 Refinement of F^2^ against ALL reflections.  The weighted R-factor wR and
 goodness of fit S are based on F^2^, conventional R-factors R are based
 on F, with F set to zero for negative F^2^. The threshold expression of
 F^2^ > 2sigma(F^2^) is used only for calculating R-factors(gt) etc. and is
 not relevant to the choice of reflections for refinement.  R-factors based
 on F^2^ are statistically about twice as large as those based on F, and R-
 factors based on ALL data will be even larger.
;
_reflns_number_total     7450
_reflns_number_gt     4868
_reflns_threshold_expression     I>2\s(I)
_refine_ls_structure_factor_coef     Fsqd
_refine_ls_matrix_type     full
_refine_ls_R_factor_all     0.076
_refine_ls_R_factor_gt     0.050
_refine_ls_wR_factor_gt     0.146
_refine_ls_wR_factor_ref     0.164
_refine_ls_goodness_of_fit_ref     1.04
_refine_ls_restrained_S_all     1.04
_refine_ls_number_reflns     7450
_refine_ls_number_parameters     478
_refine_ls_number_restraints     1
_refine_ls_hydrogen_treatment     constr
_refine_ls_weighting_scheme     calc
_refine_ls_weighting_details
         'calc w=1/[\s^2^(Fo^2^)+(0.0756P)^2^+2.0227P] where P=(Fo^2^+2Fc^2^)/3'
_atom_sites_solution_hydrogens     geom
_atom_sites_solution_primary     direct
_atom_sites_solution_secondary     difmap
_refine_ls_shift/su_max     0.041
_refine_ls_shift/su_mean     0.006
_refine_diff_density_max     0.53
_refine_diff_density_min     -0.20
_refine_ls_extinction_method     none
_refine_ls_extinction_coef     ?
_refine_ls_abs_structure_details     ?
_refine_ls_abs_structure_Flack     ?
loop_
    _atom_type_symbol
    _atom_type_description
    _atom_type_scat_dispersion_real
    _atom_type_scat_dispersion_imag
    _atom_type_scat_source
    'C' 'C' 0.0033 0.0016
                         'International Tables Vol C Tables 4.2.6.8 and 6.1.1.4'
    'H' 'H' 0.0000 0.0000
                         'International Tables Vol C Tables 4.2.6.8 and 6.1.1.4'
    'Cl' 'Cl' 0.1484 0.1585
                         'International Tables Vol C Tables 4.2.6.8 and 6.1.1.4'
    'N' 'N' 0.0061 0.0033
                         'International Tables Vol C Tables 4.2.6.8 and 6.1.1.4'
    'O' 'O' 0.0106 0.0060
                         'International Tables Vol C Tables 4.2.6.8 and 6.1.1.4'
_computing_data_collection
;
CrysAlis CCD (Oxford Diffraction, 2004)
;
_computing_cell_refinement
;
CrysAlis RED (Oxford Diffraction, 2007)
;
_computing_data_reduction
;
CrysAlis RED (Oxford Diffraction, 2007)
;
_computing_structure_solution     'SHELXS97 (Sheldrick, 2008)'
_computing_structure_refinement     'SHELXL97 (Sheldrick, 2008)'
_computing_molecular_graphics     'PLATON (Spek, 2009)'
_computing_publication_material     'SHELXL97 (Sheldrick, 2008)'
loop_
    _atom_site_type_symbol
    _atom_site_label
    _atom_site_fract_x
    _atom_site_fract_y
    _atom_site_fract_z
    _atom_site_U_iso_or_equiv
    _atom_site_adp_type
    _atom_site_calc_flag
    _atom_site_refinement_flags
    _atom_site_occupancy
    _atom_site_disorder_assembly
    _atom_site_disorder_group
    Cl Cl1 0.02134(6) 0.25677(12) 0.66479(8) 0.0671(5) Uani d . 1 . .
    O O1 0.06503(10) 0.0729(2) 0.5120(2) 0.0537(7) Uani d . 1 . .
    N N1 0.09129(12) 0.2887(3) 0.4815(2) 0.0441(8) Uani d . 1 . .
    H H1N 0.0825 0.3731 0.4867 0.053 Uiso calc R 1 . .
    C C1 0.13883(16) 0.2643(4) 0.4388(3) 0.0380(11) Uani d . 1 . .
    C C2 0.16416(16) 0.3814(4) 0.4133(3) 0.0442(10) Uani d . 1 . .
    H H2 0.1508 0.4672 0.4260 0.053 Uiso calc R 1 . .
    C C3 0.21023(17) 0.3698(4) 0.3679(3) 0.0474(10) Uani d . 1 . .
    C C4 0.22853(18) 0.2446(4) 0.3479(4) 0.0517(14) Uani d . 1 . .
    H H4 0.2583 0.2380 0.3160 0.062 Uiso calc R 1 . .
    C C5 0.20462(16) 0.1281(4) 0.3733(3) 0.0490(11) Uani d . 1 . .
    C C6 0.15811(15) 0.1369(4) 0.4183(3) 0.0430(10) Uani d . 1 . .
    H H6 0.1406 0.0579 0.4339 0.052 Uiso calc R 1 . .
    C C7 0.05941(15) 0.1988(3) 0.5138(3) 0.0437(9) Uani d . 1 . .
    C C8 0.01308(17) 0.2590(3) 0.5560(3) 0.0366(11) Uani d . 1 . .
    H H8A -0.0173 0.2066 0.5412 0.044 Uiso calc R 1 . .
    H H8B 0.0081 0.3524 0.5372 0.044 Uiso calc R 1 . .
    C C9 0.2371(2) 0.5040(5) 0.3424(4) 0.0793(17) Uani d . 1 . .
    H H9A 0.2535 0.5438 0.3902 0.095 Uiso calc R 1 . .
    H H9B 0.2120 0.5667 0.3206 0.095 Uiso calc R 1 . .
    H H9C 0.2625 0.4850 0.3006 0.095 Uiso calc R 1 . .
    C C10 0.22586(19) -0.0168(5) 0.3544(4) 0.0706(15) Uani d . 1 . .
    H H10A 0.2395 -0.0561 0.4046 0.085 Uiso calc R 1 . .
    H H10B 0.2526 -0.0104 0.3134 0.085 Uiso calc R 1 . .
    H H10C 0.1986 -0.0736 0.3336 0.085 Uiso calc R 1 . .
    Cl Cl2 0.27157(5) 0.24330(13) 0.66707(8) 0.0662(5) Uani d . 1 . .
    O O2 0.31648(10) 0.0778(2) 0.5114(3) 0.0517(8) Uani d . 1 . .
    N N2 0.34182(11) 0.2954(3) 0.4823(2) 0.0370(8) Uani d . 1 . .
    H H2N 0.3325 0.3792 0.4891 0.044 Uiso calc R 1 . .
    C C11 0.38852(15) 0.2759(4) 0.4382(3) 0.0332(10) Uani d . 1 . .
    C C12 0.41393(15) 0.3947(4) 0.4151(3) 0.0412(9) Uani d . 1 . .
    H H12 0.4006 0.4796 0.4300 0.049 Uiso calc R 1 . .
    C C13 0.45959(17) 0.3868(4) 0.3693(3) 0.0487(10) Uani d . 1 . .
    C C14 0.47836(19) 0.2619(4) 0.3459(4) 0.0531(14) Uani d . 1 . .
    H H14 0.5083 0.2569 0.3143 0.064 Uiso calc R 1 . .
    C C15 0.45357(15) 0.1443(4) 0.3686(3) 0.0429(10) Uani d . 1 . .
    C C16 0.40740(15) 0.1502(4) 0.4143(3) 0.0422(10) Uani d . 1 . .
    H H16 0.3899 0.0704 0.4282 0.051 Uiso calc R 1 . .
    C C17 0.31025(13) 0.2014(3) 0.5149(3) 0.0354(9) Uani d . 1 . .
    C C18 0.26418(17) 0.2609(3) 0.5580(3) 0.0389(12) Uani d . 1 . .
    H H18A 0.2333 0.2136 0.5400 0.047 Uiso calc R 1 . .
    H H18B 0.2607 0.3569 0.5437 0.047 Uiso calc R 1 . .
    C C19 0.48651(18) 0.5228(5) 0.3457(4) 0.0703(15) Uani d . 1 . .
    H H19A 0.5033 0.5601 0.3939 0.084 Uiso calc R 1 . .
    H H19B 0.4614 0.5867 0.3256 0.084 Uiso calc R 1 . .
    H H19C 0.5116 0.5058 0.3030 0.084 Uiso calc R 1 . .
    C C20 0.47403(19) 0.0020(5) 0.3456(4) 0.0737(16) Uani d . 1 . .
    H H20A 0.4897 -0.0392 0.3936 0.088 Uiso calc R 1 . .
    H H20B 0.4992 0.0104 0.3021 0.088 Uiso calc R 1 . .
    H H20C 0.4461 -0.0543 0.3267 0.088 Uiso calc R 1 . .
    Cl Cl3 0.14541(5) 0.25313(12) -0.12686(8) 0.0661(5) Uani d . 1 . .
    O O3 0.19027(10) 0.0786(2) 0.0264(3) 0.0508(8) Uani d . 1 . .
    N N3 0.21661(12) 0.2938(3) 0.0580(2) 0.0405(8) Uani d . 1 . .
    H H3N 0.2081 0.3780 0.0510 0.049 Uiso calc R 1 . .
    C C21 0.26230(16) 0.2724(4) 0.1032(3) 0.0392(11) Uani d . 1 . .
    C C22 0.29014(16) 0.3888(4) 0.1253(3) 0.0417(10) Uani d . 1 . .
    H H22 0.2773 0.4742 0.1104 0.050 Uiso calc R 1 . .
    C C23 0.33499(16) 0.3822(4) 0.1676(3) 0.0460(11) Uani d . 1 . .
    C C24 0.35436(17) 0.2513(4) 0.1881(4) 0.0460(12) Uani d . 1 . .
    H H24 0.3855 0.2445 0.2165 0.055 Uiso calc R 1 . .
    C C25 0.32768(16) 0.1304(4) 0.1665(3) 0.0485(11) Uani d . 1 . .
    C C26 0.28151(15) 0.1437(4) 0.1241(3) 0.0428(10) Uani d . 1 . .
    H H26 0.2631 0.0658 0.1094 0.051 Uiso calc R 1 . .
    C C27 0.18431(13) 0.2016(3) 0.0241(3) 0.0347(9) Uani d . 1 . .
    C C28 0.13749(17) 0.2653(4) -0.0172(3) 0.0431(13) Uani d . 1 . .
    H H28A 0.1343 0.3605 -0.0008 0.052 Uiso calc R 1 . .
    H H28B 0.1065 0.2173 -0.0001 0.052 Uiso calc R 1 . .
    C C29 0.36440(18) 0.5045(5) 0.1930(4) 0.0651(14) Uani d . 1 . .
    H H29A 0.3620 0.5157 0.2523 0.078 Uiso calc R 1 . .
    H H29B 0.3505 0.5839 0.1659 0.078 Uiso calc R 1 . .
    H H29C 0.3998 0.4935 0.1774 0.078 Uiso calc R 1 . .
    C C30 0.34979(18) -0.0028(5) 0.1894(4) 0.0693(15) Uani d . 1 . .
    H H30A 0.3442 -0.0192 0.2477 0.083 Uiso calc R 1 . .
    H H30B 0.3861 -0.0024 0.1782 0.083 Uiso calc R 1 . .
    H H30C 0.3336 -0.0737 0.1575 0.083 Uiso calc R 1 . .
    Cl Cl4 -0.10462(5) 0.26428(12) -0.12784(7) 0.0655(4) Uani d . 1 . .
    O O4 -0.05838(10) 0.4286(2) 0.0272(2) 0.0571(8) Uani d . 1 . .
    N N4 -0.03326(12) 0.2113(3) 0.0574(2) 0.0445(8) Uani d . 1 . .
    H H4N -0.0418 0.1274 0.0491 0.053 Uiso calc R 1 . .
    C C31 0.01203(16) 0.2306(4) 0.1042(3) 0.0386(11) Uani d . 1 . .
    C C32 0.03858(16) 0.1116(3) 0.1258(3) 0.0425(10) Uani d . 1 . .
    H H32 0.0248 0.0276 0.1100 0.051 Uiso calc R 1 . .
    C C33 0.08350(16) 0.1130(4) 0.1687(3) 0.0453(10) Uani d . 1 . .
    C C34 0.10421(17) 0.2418(4) 0.1895(4) 0.0451(12) Uani d . 1 . .
    H H34 0.1352 0.2461 0.2185 0.054 Uiso calc R 1 . .
    C C35 0.07887(16) 0.3651(4) 0.1673(3) 0.0461(11) Uani d . 1 . .
    C C36 0.03352(15) 0.3570(4) 0.1245(3) 0.0417(9) Uani d . 1 . .
    H H36 0.0168 0.4369 0.1086 0.050 Uiso calc R 1 . .
    C C37 -0.06507(14) 0.3041(3) 0.0239(3) 0.0431(9) Uani d . 1 . .
    C C38 -0.11124(18) 0.2462(4) -0.0188(4) 0.0482(14) Uani d . 1 . .
    H H38A -0.1419 0.2938 -0.0002 0.058 Uiso calc R 1 . .
    H H38B -0.1149 0.1502 -0.0047 0.058 Uiso calc R 1 . .
    C C39 0.11117(17) -0.0117(5) 0.1926(4) 0.0660(14) Uani d . 1 . .
    H H39A 0.0964 -0.0889 0.1644 0.079 Uiso calc R 1 . .
    H H39B 0.1084 -0.0248 0.2517 0.079 Uiso calc R 1 . .
    H H39C 0.1468 -0.0031 0.1775 0.079 Uiso calc R 1 . .
    C C40 0.10289(16) 0.4969(4) 0.1907(4) 0.0637(14) Uani d . 1 . .
    H H40A 0.1392 0.4930 0.1799 0.076 Uiso calc R 1 . .
    H H40B 0.0972 0.5140 0.2488 0.076 Uiso calc R 1 . .
    H H40C 0.0878 0.5694 0.1585 0.076 Uiso calc R 1 . .
loop_
    _atom_site_aniso_label
    _atom_site_aniso_U_11
    _atom_site_aniso_U_22
    _atom_site_aniso_U_33
    _atom_site_aniso_U_12
    _atom_site_aniso_U_13
    _atom_site_aniso_U_23
    Cl1 0.0814(11) 0.0752(9) 0.0446(10) 0.0129(6) 0.0047(8) -0.0048(5)
    O1 0.0556(16) 0.0297(11) 0.076(2) 0.0029(10) 0.0151(15) -0.0013(14)
    N1 0.0427(18) 0.0332(15) 0.056(2) 0.0030(14) 0.0042(16) 0.0020(16)
    C1 0.036(2) 0.043(2) 0.035(3) 0.0020(15) 0.004(2) -0.0045(16)
    C2 0.048(2) 0.042(2) 0.043(3) 0.0026(17) 0.005(2) 0.0010(18)
    C3 0.043(2) 0.060(2) 0.039(2) -0.0051(19) 0.008(2) 0.011(2)
    C4 0.039(3) 0.074(3) 0.042(3) -0.0030(19) 0.007(2) -0.007(2)
    C5 0.045(3) 0.057(2) 0.046(3) 0.011(2) 0.000(2) -0.016(2)
    C6 0.038(2) 0.042(2) 0.049(2) -0.0028(16) 0.002(2) -0.0036(19)
    C7 0.058(2) 0.0292(17) 0.044(2) 0.0024(16) -0.003(2) 0.0017(17)
    C8 0.040(3) 0.0286(18) 0.041(3) 0.0029(14) 0.007(2) 0.0000(14)
    C9 0.075(3) 0.080(3) 0.082(4) -0.028(3) 0.015(3) 0.018(3)
    C10 0.063(3) 0.062(3) 0.086(4) 0.009(2) 0.014(3) -0.020(3)
    Cl2 0.0789(11) 0.0734(8) 0.0463(11) 0.0040(6) 0.0062(8) -0.0082(6)
    O2 0.0581(18) 0.0239(12) 0.073(2) 0.0009(10) 0.0153(16) 0.0023(15)
    N2 0.0368(18) 0.0249(14) 0.049(2) 0.0074(13) 0.0089(16) 0.0004(15)
    C11 0.035(2) 0.0337(17) 0.030(2) -0.0054(16) 0.0045(19) -0.0030(19)
    C12 0.043(2) 0.0389(19) 0.042(2) -0.0022(16) 0.005(2) 0.0033(19)
    C13 0.047(2) 0.062(2) 0.037(2) -0.009(2) 0.006(2) 0.012(2)
    C14 0.046(3) 0.076(3) 0.037(3) -0.001(2) 0.010(2) 0.006(2)
    C15 0.042(2) 0.048(2) 0.039(2) 0.0080(18) 0.005(2) -0.012(2)
    C16 0.045(2) 0.0350(19) 0.046(2) 0.0002(18) 0.008(2) -0.001(2)
    C17 0.033(2) 0.0329(18) 0.040(2) 0.0041(15) 0.0011(19) 0.004(2)
    C18 0.048(3) 0.0302(19) 0.038(3) 0.0001(15) 0.008(2) 0.0064(16)
    C19 0.064(3) 0.064(3) 0.082(4) -0.028(2) 0.013(3) 0.025(3)
    C20 0.059(3) 0.078(3) 0.084(4) 0.012(2) 0.020(3) -0.020(3)
    Cl3 0.0835(11) 0.0721(8) 0.0427(9) 0.0096(6) -0.0094(8) 0.0089(5)
    O3 0.0581(18) 0.0260(13) 0.068(2) -0.0002(11) -0.0152(16) 0.0001(15)
    N3 0.043(2) 0.0245(14) 0.054(2) -0.0015(14) -0.0095(17) 0.0031(16)
    C21 0.039(3) 0.037(2) 0.042(3) 0.0033(17) 0.004(2) -0.0036(19)
    C22 0.046(2) 0.0318(19) 0.048(3) 0.0019(16) -0.001(2) -0.0038(19)
    C23 0.046(2) 0.047(2) 0.045(3) -0.0093(18) 0.006(2) -0.006(2)
    C24 0.035(3) 0.067(3) 0.035(3) -0.0035(18) -0.003(2) 0.0056(16)
    C25 0.042(2) 0.052(2) 0.051(3) 0.0017(19) 0.002(2) 0.006(2)
    C26 0.042(2) 0.036(2) 0.051(3) -0.0012(17) -0.002(2) 0.004(2)
    C27 0.036(2) 0.0241(17) 0.044(2) -0.0050(15) -0.0027(19) 0.0051(19)
    C28 0.039(3) 0.0334(19) 0.057(4) 0.0014(15) -0.006(2) -0.0026(19)
    C29 0.064(3) 0.069(3) 0.062(3) -0.007(2) -0.011(3) -0.016(3)
    C30 0.060(3) 0.062(3) 0.086(4) 0.011(2) -0.008(3) 0.028(3)
    Cl4 0.0838(11) 0.0709(8) 0.0418(9) -0.0003(6) -0.0079(8) -0.0071(7)
    O4 0.0615(17) 0.0299(12) 0.080(2) -0.0013(11) -0.0212(16) 0.0020(14)
    N4 0.0435(19) 0.0326(15) 0.058(2) 0.0063(14) -0.0085(16) 0.0005(16)
    C31 0.031(2) 0.0413(19) 0.043(3) -0.0044(16) 0.0005(19) 0.0042(18)
    C32 0.048(2) 0.0290(17) 0.050(2) 0.0006(16) 0.002(2) 0.0017(17)
    C33 0.045(2) 0.046(2) 0.046(3) 0.0091(17) 0.004(2) 0.0091(19)
    C34 0.037(3) 0.061(3) 0.038(3) 0.0042(17) -0.004(2) -0.0050(17)
    C35 0.048(2) 0.048(2) 0.043(3) -0.0026(18) 0.007(2) -0.005(2)
    C36 0.043(2) 0.0360(19) 0.046(2) 0.0040(17) 0.002(2) -0.0038(19)
    C37 0.054(2) 0.0293(17) 0.046(2) 0.0011(16) -0.004(2) -0.0017(17)
    C38 0.046(3) 0.041(2) 0.058(4) -0.0049(15) -0.007(3) 0.0045(18)
    C39 0.055(3) 0.067(3) 0.076(4) 0.012(2) -0.005(3) 0.021(3)
    C40 0.059(3) 0.055(3) 0.077(3) -0.012(2) -0.006(3) -0.023(2)
_geom_special_details
;
 All esds (except the esd in the dihedral angle between two l.s. planes)
 are estimated using the full covariance matrix.  The cell esds are taken
 into account individually in the estimation of esds in distances, angles
 and torsion angles; correlations between esds in cell parameters are only
 used when they are defined by crystal symmetry.  An approximate (isotropic)
 treatment of cell esds is used for estimating esds involving l.s. planes.
;
loop_
    _geom_bond_atom_site_label_1
    _geom_bond_atom_site_label_2
    _geom_bond_site_symmetry_2
    _geom_bond_distance
    _geom_bond_publ_flag
    Cl1 C8 . 1.761(5) ?
    O1 C7 . 1.239(4) ?
    N1 C7 . 1.314(5) ?
    N1 C1 . 1.433(5) ?
    N1 H1N . 0.8600 ?
    C1 C6 . 1.381(5) ?
    C1 C2 . 1.382(5) ?
    C2 C3 . 1.405(6) ?
    C2 H2 . 0.9300 ?
    C3 C4 . 1.351(6) ?
    C3 C9 . 1.540(6) ?
    C4 C5 . 1.360(6) ?
    C4 H4 . 0.9300 ?
    C5 C6 . 1.410(6) ?
    C5 C10 . 1.549(6) ?
    C6 H6 . 0.9300 ?
    C7 C8 . 1.501(6) ?
    C8 H8A . 0.9700 ?
    C8 H8B . 0.9700 ?
    C9 H9A . 0.9600 ?
    C9 H9B . 0.9600 ?
    C9 H9C . 0.9600 ?
    C10 H10A . 0.9600 ?
    C10 H10B . 0.9600 ?
    C10 H10C . 0.9600 ?
    Cl2 C18 . 1.770(5) ?
    O2 C17 . 1.220(4) ?
    N2 C17 . 1.338(4) ?
    N2 C11 . 1.418(5) ?
    N2 H2N . 0.8600 ?
    C11 C16 . 1.377(5) ?
    C11 C12 . 1.386(5) ?
    C12 C13 . 1.397(6) ?
    C12 H12 . 0.9300 ?
    C13 C14 . 1.366(6) ?
    C13 C19 . 1.549(6) ?
    C14 C15 . 1.367(5) ?
    C14 H14 . 0.9300 ?
    C15 C16 . 1.407(5) ?
    C15 C20 . 1.534(5) ?
    C16 H16 . 0.9300 ?
    C17 C18 . 1.500(6) ?
    C18 H18A . 0.9700 ?
    C18 H18B . 0.9700 ?
    C19 H19A . 0.9600 ?
    C19 H19B . 0.9600 ?
    C19 H19C . 0.9600 ?
    C20 H20A . 0.9600 ?
    C20 H20B . 0.9600 ?
    C20 H20C . 0.9600 ?
    Cl3 C28 . 1.778(6) ?
    O3 C27 . 1.212(4) ?
    N3 C27 . 1.346(4) ?
    N3 C21 . 1.407(5) ?
    N3 H3N . 0.8600 ?
    C21 C26 . 1.394(5) ?
    C21 C22 . 1.393(5) ?
    C22 C23 . 1.350(6) ?
    C22 H22 . 0.9300 ?
    C23 C24 . 1.413(6) ?
    C23 C29 . 1.476(6) ?
    C24 C25 . 1.413(6) ?
    C24 H24 . 0.9300 ?
    C25 C26 . 1.385(6) ?
    C25 C30 . 1.469(6) ?
    C26 H26 . 0.9300 ?
    C27 C28 . 1.519(6) ?
    C28 H28A . 0.9700 ?
    C28 H28B . 0.9700 ?
    C29 H29A . 0.9600 ?
    C29 H29B . 0.9600 ?
    C29 H29C . 0.9600 ?
    C30 H30A . 0.9600 ?
    C30 H30B . 0.9600 ?
    C30 H30C . 0.9600 ?
    Cl4 C38 . 1.768(6) ?
    O4 C37 . 1.230(3) ?
    N4 C37 . 1.339(4) ?
    N4 C31 . 1.409(5) ?
    N4 H4N . 0.8600 ?
    C31 C36 . 1.393(5) ?
    C31 C32 . 1.396(5) ?
    C32 C33 . 1.356(6) ?
    C32 H32 . 0.9300 ?
    C33 C34 . 1.409(6) ?
    C33 C39 . 1.466(6) ?
    C34 C35 . 1.418(6) ?
    C34 H34 . 0.9300 ?
    C35 C36 . 1.367(6) ?
    C35 C40 . 1.479(5) ?
    C36 H36 . 0.9300 ?
    C37 C38 . 1.493(6) ?
    C38 H38A . 0.9700 ?
    C38 H38B . 0.9700 ?
    C39 H39A . 0.9600 ?
    C39 H39B . 0.9600 ?
    C39 H39C . 0.9600 ?
    C40 H40A . 0.9600 ?
    C40 H40B . 0.9600 ?
    C40 H40C . 0.9600 ?
loop_
    _geom_angle_atom_site_label_1
    _geom_angle_atom_site_label_2
    _geom_angle_atom_site_label_3
    _geom_angle_site_symmetry_1
    _geom_angle_site_symmetry_3
    _geom_angle
    _geom_angle_publ_flag
    C7 N1 C1 . . 128.4(3) ?
    C7 N1 H1N . . 115.8 ?
    C1 N1 H1N . . 115.8 ?
    C6 C1 C2 . . 120.2(4) ?
    C6 C1 N1 . . 125.2(4) ?
    C2 C1 N1 . . 114.5(3) ?
    C1 C2 C3 . . 119.5(4) ?
    C1 C2 H2 . . 120.3 ?
    C3 C2 H2 . . 120.3 ?
    C4 C3 C2 . . 119.7(4) ?
    C4 C3 C9 . . 123.2(4) ?
    C2 C3 C9 . . 117.1(4) ?
    C3 C4 C5 . . 121.8(5) ?
    C3 C4 H4 . . 119.1 ?
    C5 C4 H4 . . 119.1 ?
    C4 C5 C6 . . 119.6(4) ?
    C4 C5 C10 . . 122.9(4) ?
    C6 C5 C10 . . 117.5(4) ?
    C1 C6 C5 . . 119.2(4) ?
    C1 C6 H6 . . 120.4 ?
    C5 C6 H6 . . 120.4 ?
    O1 C7 N1 . . 125.5(4) ?
    O1 C7 C8 . . 119.6(3) ?
    N1 C7 C8 . . 114.9(3) ?
    C7 C8 Cl1 . . 110.2(3) ?
    C7 C8 H8A . . 109.6 ?
    Cl1 C8 H8A . . 109.6 ?
    C7 C8 H8B . . 109.6 ?
    Cl1 C8 H8B . . 109.6 ?
    H8A C8 H8B . . 108.1 ?
    C3 C9 H9A . . 109.5 ?
    C3 C9 H9B . . 109.5 ?
    H9A C9 H9B . . 109.5 ?
    C3 C9 H9C . . 109.5 ?
    H9A C9 H9C . . 109.5 ?
    H9B C9 H9C . . 109.5 ?
    C5 C10 H10A . . 109.5 ?
    C5 C10 H10B . . 109.5 ?
    H10A C10 H10B . . 109.5 ?
    C5 C10 H10C . . 109.5 ?
    H10A C10 H10C . . 109.5 ?
    H10B C10 H10C . . 109.5 ?
    C17 N2 C11 . . 128.9(3) ?
    C17 N2 H2N . . 115.6 ?
    C11 N2 H2N . . 115.6 ?
    C16 C11 C12 . . 120.2(4) ?
    C16 C11 N2 . . 124.3(3) ?
    C12 C11 N2 . . 115.4(3) ?
    C11 C12 C13 . . 119.9(4) ?
    C11 C12 H12 . . 120.1 ?
    C13 C12 H12 . . 120.1 ?
    C14 C13 C12 . . 119.8(4) ?
    C14 C13 C19 . . 122.5(4) ?
    C12 C13 C19 . . 117.7(4) ?
    C13 C14 C15 . . 120.6(4) ?
    C13 C14 H14 . . 119.7 ?
    C15 C14 H14 . . 119.7 ?
    C14 C15 C16 . . 120.4(4) ?
    C14 C15 C20 . . 122.3(4) ?
    C16 C15 C20 . . 117.3(4) ?
    C11 C16 C15 . . 119.0(3) ?
    C11 C16 H16 . . 120.5 ?
    C15 C16 H16 . . 120.5 ?
    O2 C17 N2 . . 125.5(4) ?
    O2 C17 C18 . . 120.7(3) ?
    N2 C17 C18 . . 113.8(3) ?
    C17 C18 Cl2 . . 109.4(3) ?
    C17 C18 H18A . . 109.8 ?
    Cl2 C18 H18A . . 109.8 ?
    C17 C18 H18B . . 109.8 ?
    Cl2 C18 H18B . . 109.8 ?
    H18A C18 H18B . . 108.2 ?
    C13 C19 H19A . . 109.5 ?
    C13 C19 H19B . . 109.5 ?
    H19A C19 H19B . . 109.5 ?
    C13 C19 H19C . . 109.5 ?
    H19A C19 H19C . . 109.5 ?
    H19B C19 H19C . . 109.5 ?
    C15 C20 H20A . . 109.5 ?
    C15 C20 H20B . . 109.5 ?
    H20A C20 H20B . . 109.5 ?
    C15 C20 H20C . . 109.5 ?
    H20A C20 H20C . . 109.5 ?
    H20B C20 H20C . . 109.5 ?
    C27 N3 C21 . . 129.5(3) ?
    C27 N3 H3N . . 115.3 ?
    C21 N3 H3N . . 115.3 ?
    C26 C21 C22 . . 119.3(4) ?
    C26 C21 N3 . . 124.1(4) ?
    C22 C21 N3 . . 116.6(3) ?
    C23 C22 C21 . . 122.5(4) ?
    C23 C22 H22 . . 118.8 ?
    C21 C22 H22 . . 118.8 ?
    C22 C23 C24 . . 117.9(4) ?
    C22 C23 C29 . . 123.2(4) ?
    C24 C23 C29 . . 119.0(4) ?
    C25 C24 C23 . . 121.6(4) ?
    C25 C24 H24 . . 119.2 ?
    C23 C24 H24 . . 119.2 ?
    C26 C25 C24 . . 117.8(4) ?
    C26 C25 C30 . . 123.0(4) ?
    C24 C25 C30 . . 119.1(4) ?
    C25 C26 C21 . . 120.9(4) ?
    C25 C26 H26 . . 119.6 ?
    C21 C26 H26 . . 119.6 ?
    O3 C27 N3 . . 124.8(4) ?
    O3 C27 C28 . . 121.5(3) ?
    N3 C27 C28 . . 113.7(3) ?
    C27 C28 Cl3 . . 108.2(3) ?
    C27 C28 H28A . . 110.1 ?
    Cl3 C28 H28A . . 110.1 ?
    C27 C28 H28B . . 110.1 ?
    Cl3 C28 H28B . . 110.1 ?
    H28A C28 H28B . . 108.4 ?
    C23 C29 H29A . . 109.5 ?
    C23 C29 H29B . . 109.5 ?
    H29A C29 H29B . . 109.5 ?
    C23 C29 H29C . . 109.5 ?
    H29A C29 H29C . . 109.5 ?
    H29B C29 H29C . . 109.5 ?
    C25 C30 H30A . . 109.5 ?
    C25 C30 H30B . . 109.5 ?
    H30A C30 H30B . . 109.5 ?
    C25 C30 H30C . . 109.5 ?
    H30A C30 H30C . . 109.5 ?
    H30B C30 H30C . . 109.5 ?
    C37 N4 C31 . . 129.7(3) ?
    C37 N4 H4N . . 115.1 ?
    C31 N4 H4N . . 115.1 ?
    C36 C31 C32 . . 118.8(4) ?
    C36 C31 N4 . . 125.3(4) ?
    C32 C31 N4 . . 115.7(3) ?
    C33 C32 C31 . . 122.9(4) ?
    C33 C32 H32 . . 118.5 ?
    C31 C32 H32 . . 118.5 ?
    C32 C33 C34 . . 117.3(4) ?
    C32 C33 C39 . . 123.2(4) ?
    C34 C33 C39 . . 119.5(4) ?
    C33 C34 C35 . . 121.5(4) ?
    C33 C34 H34 . . 119.3 ?
    C35 C34 H34 . . 119.3 ?
    C36 C35 C34 . . 118.5(4) ?
    C36 C35 C40 . . 122.8(4) ?
    C34 C35 C40 . . 118.7(4) ?
    C35 C36 C31 . . 121.0(4) ?
    C35 C36 H36 . . 119.5 ?
    C31 C36 H36 . . 119.5 ?
    O4 C37 N4 . . 124.4(4) ?
    O4 C37 C38 . . 120.5(3) ?
    N4 C37 C38 . . 115.1(3) ?
    C37 C38 Cl4 . . 109.8(3) ?
    C37 C38 H38A . . 109.7 ?
    Cl4 C38 H38A . . 109.7 ?
    C37 C38 H38B . . 109.7 ?
    Cl4 C38 H38B . . 109.7 ?
    H38A C38 H38B . . 108.2 ?
    C33 C39 H39A . . 109.5 ?
    C33 C39 H39B . . 109.5 ?
    H39A C39 H39B . . 109.5 ?
    C33 C39 H39C . . 109.5 ?
    H39A C39 H39C . . 109.5 ?
    H39B C39 H39C . . 109.5 ?
    C35 C40 H40A . . 109.5 ?
    C35 C40 H40B . . 109.5 ?
    H40A C40 H40B . . 109.5 ?
    C35 C40 H40C . . 109.5 ?
    H40A C40 H40C . . 109.5 ?
    H40B C40 H40C . . 109.5 ?
loop_
    _geom_torsion_atom_site_label_1
    _geom_torsion_atom_site_label_2
    _geom_torsion_atom_site_label_3
    _geom_torsion_atom_site_label_4
    _geom_torsion_site_symmetry_1
    _geom_torsion_site_symmetry_2
    _geom_torsion_site_symmetry_3
    _geom_torsion_site_symmetry_4
    _geom_torsion
    _geom_torsion_publ_flag
    C7 N1 C1 C6 . . . . 5.1(8) ?
    C7 N1 C1 C2 . . . . -178.9(4) ?
    C6 C1 C2 C3 . . . . -1.4(7) ?
    N1 C1 C2 C3 . . . . -177.6(4) ?
    C1 C2 C3 C4 . . . . 1.7(7) ?
    C1 C2 C3 C9 . . . . -179.1(5) ?
    C2 C3 C4 C5 . . . . -2.7(8) ?
    C9 C3 C4 C5 . . . . 178.2(5) ?
    C3 C4 C5 C6 . . . . 3.2(8) ?
    C3 C4 C5 C10 . . . . -177.4(5) ?
    C2 C1 C6 C5 . . . . 1.9(7) ?
    N1 C1 C6 C5 . . . . 177.7(4) ?
    C4 C5 C6 C1 . . . . -2.7(7) ?
    C10 C5 C6 C1 . . . . 177.8(5) ?
    C1 N1 C7 O1 . . . . -0.7(7) ?
    C1 N1 C7 C8 . . . . 178.9(5) ?
    O1 C7 C8 Cl1 . . . . 77.7(4) ?
    N1 C7 C8 Cl1 . . . . -102.0(3) ?
    C17 N2 C11 C16 . . . . 6.3(7) ?
    C17 N2 C11 C12 . . . . -177.3(4) ?
    C16 C11 C12 C13 . . . . -1.7(7) ?
    N2 C11 C12 C13 . . . . -178.2(4) ?
    C11 C12 C13 C14 . . . . 1.5(7) ?
    C11 C12 C13 C19 . . . . -179.6(5) ?
    C12 C13 C14 C15 . . . . -1.6(8) ?
    C19 C13 C14 C15 . . . . 179.5(5) ?
    C13 C14 C15 C16 . . . . 2.0(8) ?
    C13 C14 C15 C20 . . . . -178.4(5) ?
    C12 C11 C16 C15 . . . . 2.0(7) ?
    N2 C11 C16 C15 . . . . 178.2(4) ?
    C14 C15 C16 C11 . . . . -2.2(7) ?
    C20 C15 C16 C11 . . . . 178.2(5) ?
    C11 N2 C17 O2 . . . . -0.7(7) ?
    C11 N2 C17 C18 . . . . 179.7(4) ?
    O2 C17 C18 Cl2 . . . . 73.2(4) ?
    N2 C17 C18 Cl2 . . . . -107.1(3) ?
    C27 N3 C21 C26 . . . . -2.7(8) ?
    C27 N3 C21 C22 . . . . 175.1(4) ?
    C26 C21 C22 C23 . . . . -1.0(7) ?
    N3 C21 C22 C23 . . . . -178.9(4) ?
    C21 C22 C23 C24 . . . . 1.4(7) ?
    C21 C22 C23 C29 . . . . -178.7(5) ?
    C22 C23 C24 C25 . . . . -0.9(8) ?
    C29 C23 C24 C25 . . . . 179.1(5) ?
    C23 C24 C25 C26 . . . . 0.1(8) ?
    C23 C24 C25 C30 . . . . 179.9(5) ?
    C24 C25 C26 C21 . . . . 0.3(7) ?
    C30 C25 C26 C21 . . . . -179.6(5) ?
    C22 C21 C26 C25 . . . . 0.1(7) ?
    N3 C21 C26 C25 . . . . 177.9(5) ?
    C21 N3 C27 O3 . . . . -1.1(7) ?
    C21 N3 C27 C28 . . . . 177.6(5) ?
    O3 C27 C28 Cl3 . . . . -74.7(5) ?
    N3 C27 C28 Cl3 . . . . 106.6(4) ?
    C37 N4 C31 C36 . . . . -0.8(8) ?
    C37 N4 C31 C32 . . . . -175.9(4) ?
    C36 C31 C32 C33 . . . . 2.7(7) ?
    N4 C31 C32 C33 . . . . 178.2(4) ?
    C31 C32 C33 C34 . . . . -1.9(7) ?
    C31 C32 C33 C39 . . . . 179.1(5) ?
    C32 C33 C34 C35 . . . . 0.6(8) ?
    C39 C33 C34 C35 . . . . 179.7(4) ?
    C33 C34 C35 C36 . . . . -0.3(8) ?
    C33 C34 C35 C40 . . . . -179.6(4) ?
    C34 C35 C36 C31 . . . . 1.1(7) ?
    C40 C35 C36 C31 . . . . -179.6(5) ?
    C32 C31 C36 C35 . . . . -2.3(7) ?
    N4 C31 C36 C35 . . . . -177.3(4) ?
    C31 N4 C37 O4 . . . . 2.2(7) ?
    C31 N4 C37 C38 . . . . -177.3(5) ?
    O4 C37 C38 Cl4 . . . . 72.7(5) ?
    N4 C37 C38 Cl4 . . . . -107.9(3) ?
loop_
    _geom_hbond_atom_site_label_D
    _geom_hbond_atom_site_label_H
    _geom_hbond_atom_site_label_A
    _geom_hbond_site_symmetry_A
    _geom_hbond_distance_DH
    _geom_hbond_distance_HA
    _geom_hbond_distance_DA
    _geom_hbond_angle_DHA
    N1 H1N O4 2_565 0.86 2.14 2.983(4) 168
    N2 H2N O3 3 0.86 2.12 2.975(4) 171
    N3 H3N O2 3_554 0.86 2.15 3.000(4) 170
    N4 H4N O1 2_554 0.86 2.13 2.987(4) 172
data_global
_journal_date_recd_electronic     2009-03-31
_journal_date_accepted     2009-04-06
_journal_name_full     'Acta Crystallographica, Section E'
_journal_year     2009
_journal_volume     65
_journal_issue      5
_journal_page_first     o1040
_journal_page_last     o1040
_journal_paper_category     QO
_journal_coeditor_code     TK2414
_publ_contact_author_name     'Prof. B. Thimme Gowda'
_publ_contact_author_address
;
  Department of Chemistry
  Mangalore University
  Mangalagangotri-574 199
  Mangalore, INDIA
;
_publ_contact_author_email     gowdabt@yahoo.com
_publ_contact_author_fax     '91 824 2287367'
_publ_contact_author_phone     '91 824 2287262'
_publ_section_title
;
2-Chloro-<i>N</i>-(3,5-dimethylphenyl)acetamide
;
loop_
    _publ_author_name
    _publ_author_address
    'B. Thimme Gowda'
; Department of Chemistry
  Mangalore University
  Mangalagangotri 574 199
  Mangalore, India
;
    'Sabine Foro'
; Institute of Materials Science
  Darmstadt University of Technology
  Petersenstrasse 23
  D-64287 Darmstadt, Germany
;
    'Hiromitsu Terao'
; Faculty of Integrated Arts and Sciences
  Tokushima University
  Minamijosanjima-cho
  Tokushima 770-8502, Japan
;
    'Hartmut Fuess'
; Institute of Materials Science
  Darmstadt University of Technology
  Petersenstrasse 23
  D-64287 Darmstadt, Germany
;
