# Supplementary material for: 2-Chloro-N-(3,5-dimethyl­phen­yl)acetamide
Source: Acta Crystallogr Sect E Struct Rep Online. 2009 Apr 18;65(Pt 5):o1040. doi: 10.1107/S160053680901304X (PMC2977723; doi:10.1107/S160053680901304X)
Supplement: Supplementary file 2 [file e-65-o1040-Isup2.hkl]

# 
# h,k,l, Fc-squared, Fo-squared, sigma(Fo-squared) and status flag 
# 
data_I
_shelx_title ' GA7 PNA21' 
_shelx_refln_list_code          4 
_shelx_F_calc_maximum      421.27 
_exptl_crystal_F_000      1664.00 
_reflns_d_resolution_high  0.8301 
 
loop_ 
 _symmetry_equiv_pos_as_xyz 
 'x, y, z' 
 '-x, -y, z+1/2' 
 '-x+1/2, y+1/2, z+1/2' 
 'x+1/2, -y+1/2, z' 
 
_cell_length_a    25.9770 
_cell_length_b     9.7698 
_cell_length_c    16.0578 
_cell_angle_alpha  90.000 
_cell_angle_beta   90.000 
_cell_angle_gamma  90.000 
 
_shelx_F_squared_multiplier     1.000 
 
loop_ 
 _refln_index_h 
 _refln_index_k 
 _refln_index_l 
 _refln_F_squared_calc 
 _refln_F_squared_meas 
 _refln_F_squared_sigma 
 _refln_observed_status 
   2   0 -19        0.08        2.71      8.55 o 
   4   0 -19        2.44        5.18      8.92 o 
   0   1 -19     1004.28      918.65     17.42 o 
   1   1 -19       12.24       12.60      7.24 o 
   2   1 -19        7.53        7.71      6.21 o 
   3   1 -19        3.87        5.52      6.65 o 
   4   1 -19       74.78       60.40      7.12 o 
   5   1 -19        4.49        4.89      6.94 o 
   1   2 -19       10.75        5.04     13.59 o 
   2   2 -19        1.01        4.48      7.56 o 
   0   0 -18      150.55      128.34     14.50 o 
   2   0 -18        4.29       -2.73      9.59 o 
   4   0 -18     1551.19     1603.26     31.73 o 
   6   0 -18        3.30        6.04      8.35 o 
   8   0 -18      583.28      649.59     15.08 o 
  10   0 -18        1.58        3.78     17.17 o 
   1   1 -18        1.30        0.12      7.45 o 
   2   1 -18        2.78       -2.42      7.01 o 
   3   1 -18       14.34       21.96      6.30 o 
   4   1 -18      915.05      849.80     12.05 o 
   5   1 -18       16.97       11.75      6.61 o 
   6   1 -18        2.52       -0.35      6.57 o 
   7   1 -18        6.86        1.16      6.68 o 
   8   1 -18      239.10      191.49      8.96 o 
   9   1 -18        3.97       -7.22      7.22 o 
  10   1 -18        4.59       -0.97      8.40 o 
  11   1 -18        1.41       -6.90      9.17 o 
   0   2 -18      868.59      897.30     23.72 o 
   1   2 -18       39.49       40.45     10.59 o 
   2   2 -18        5.91        9.64      8.78 o 
   3   2 -18       18.39       14.37      6.34 o 
   4   2 -18      900.59      886.38     17.14 o 
   5   2 -18        6.37       10.41      7.01 o 
   6   2 -18        2.74        1.74      6.90 o 
   7   2 -18        2.91        8.83      7.28 o 
   8   2 -18      601.26      628.76     12.89 o 
   9   2 -18        2.34        2.47      9.31 o 
  10   2 -18        0.35        0.58      8.35 o 
   1   3 -18        9.48       16.87      8.68 o 
   2   3 -18        2.11        5.56      8.80 o 
   3   3 -18       11.51       -6.70      9.00 o 
   4   3 -18       20.58       15.71      9.04 o 
   5   3 -18       65.16       70.11      9.75 o 
   6   3 -18        4.74        9.16      7.56 o 
   7   3 -18        6.24       11.68      9.48 o 
   8   3 -18     1120.68     1012.78     26.78 o 
   0   4 -18      482.01      528.61     22.24 o 
   1   4 -18       99.28       93.26     11.65 o 
   2   4 -18        5.02       18.75     11.22 o 
   3   4 -18       51.30       70.06     11.51 o 
   4   4 -18      939.33     1011.63     18.10 o 
   2   0 -17        2.59       -0.46      9.29 o 
   4   0 -17       22.95       21.37      8.84 o 
   6   0 -17        4.23       -6.15      8.68 o 
   8   0 -17       91.97       99.59     17.54 o 
  10   0 -17       15.56       18.16     10.62 o 
  12   0 -17     3146.06     3357.48     40.49 o 
  14   0 -17       10.30       70.69     18.82 o 
   0   1 -17      113.08      101.69     13.30 o 
   1   1 -17       38.81       32.27      7.85 o 
   2   1 -17        9.91        9.34      6.88 o 
   3   1 -17       22.22       25.68      5.78 o 
   4   1 -17      871.42      920.19     13.94 o 
   5   1 -17        1.63       -0.97      5.92 o 
   6   1 -17        4.90        2.57      5.86 o 
   7   1 -17       36.53       30.98      6.03 o 
   8   1 -17        3.93        0.49      6.03 o 
   9   1 -17       36.58       22.92      5.95 o 
  10   1 -17        1.79        0.64      7.29 o 
  11   1 -17       11.75        3.79      6.97 o 
  12   1 -17       91.77       48.61     11.93 o 
  13   1 -17        0.52       -2.54     16.23 o 
  14   1 -17        1.36       39.69     12.66 o 
   1   2 -17        0.87        6.10      9.17 o 
   2   2 -17        2.28        6.00      7.59 o 
   3   2 -17      113.97      100.90      7.42 o 
   4   2 -17      370.35      360.27      8.79 o 
   5   2 -17       18.68       16.36      5.99 o 
   6   2 -17        2.03        5.65      5.99 o 
   7   2 -17        8.74        9.42      6.62 o 
   8   2 -17      295.60      276.56     11.76 o 
   9   2 -17       14.03       16.26      7.76 o 
  10   2 -17       10.25       14.58      8.75 o 
  11   2 -17       50.21       52.56      8.87 o 
  12   2 -17     1179.41     1159.09     14.87 o 
  13   2 -17       39.36       25.17     10.68 o 
   0   3 -17       67.54       45.82     15.11 o 
   1   3 -17       25.62       31.08      8.92 o 
   2   3 -17        1.20       -0.66      8.34 o 
   3   3 -17        8.99        2.32      8.15 o 
   4   3 -17      161.00      165.89     11.20 o 
   5   3 -17       13.83       10.25      8.64 o 
   6   3 -17        9.07        6.97      8.27 o 
   7   3 -17       70.33       61.24      7.48 o 
   8   3 -17        0.08        9.15      8.30 o 
   9   3 -17        0.11       -0.54      8.21 o 
  10   3 -17        0.24       -5.80      8.72 o 
  11   3 -17       29.02       10.48      8.56 o 
  12   3 -17      228.86      210.92     10.21 o 
   1   4 -17       15.68       18.98      8.78 o 
   2   4 -17        0.69       11.96      8.39 o 
   3   4 -17      150.11      174.47     10.37 o 
   4   4 -17     1098.46     1059.06     14.37 o 
   5   4 -17       38.91       70.99     10.09 o 
   6   4 -17        6.80        5.51      9.53 o 
   7   4 -17       28.75       19.42      9.08 o 
   8   4 -17      575.24      495.21     11.98 o 
   9   4 -17       13.92        6.30      8.87 o 
  10   4 -17        7.75        3.88     10.20 o 
   0   5 -17      437.75      444.99     14.02 o 
   1   5 -17        2.79        9.38      9.42 o 
   2   5 -17        2.03        0.41      9.08 o 
   3   5 -17       90.04       95.29     10.14 o 
   4   5 -17      115.12      128.83      9.95 o 
   5   5 -17       43.72       34.71      9.74 o 
   6   5 -17        0.40       -4.81     11.44 o 
   0   0 -16     4154.67     4124.51     37.56 o 
   2   0 -16       11.92       -1.15      8.36 o 
   4   0 -16     1438.82     1375.55     16.31 o 
   6   0 -16       11.44        5.27      8.40 o 
   8   0 -16      686.00      724.36     42.94 o 
  10   0 -16        2.24        1.12      9.41 o 
  12   0 -16     1490.70     1621.71     30.06 o 
  14   0 -16       13.80       57.58     16.49 o 
  16   0 -16      941.02      913.13     24.59 o 
   1   1 -16       10.15        1.85      8.03 o 
   2   1 -16        5.03       -3.25      8.72 o 
   3   1 -16       18.82        6.36      5.93 o 
   4   1 -16       93.28       84.71      5.62 o 
   5   1 -16       17.83       13.90      5.31 o 
   6   1 -16        2.73       -0.02      5.40 o 
   7   1 -16        9.07        8.47      5.58 o 
   8   1 -16      318.77      274.94     10.64 o 
   9   1 -16       18.62       10.74      5.73 o 
  10   1 -16        3.84        0.06      7.83 o 
  11   1 -16       27.78       26.10      8.38 o 
  12   1 -16      563.11      645.92     19.53 o 
  13   1 -16       14.46        6.33     12.45 o 
  14   1 -16        0.40       44.86     11.93 o 
  15   1 -16       17.14       50.16     15.26 o 
  16   1 -16      630.28      647.13     23.99 o 
  17   1 -16        2.42       16.22     19.14 o 
   0   2 -16     2002.42     2171.19     29.45 o 
   1   2 -16       92.12       78.96      9.03 o 
   2   2 -16        5.27        3.58      9.04 o 
   3   2 -16        9.11       15.11      7.93 o 
   4   2 -16     1160.29     1123.25     13.34 o 
   5   2 -16       14.57       17.43      6.31 o 
   6   2 -16        2.13        0.09      5.36 o 
   7   2 -16      111.07      100.48      6.07 o 
   8   2 -16      515.42      565.99     12.20 o 
   9   2 -16       26.02       21.86      7.78 o 
  10   2 -16        1.87        3.51      7.60 o 
  11   2 -16       15.32       12.70      7.83 o 
  12   2 -16       54.83       52.00      8.27 o 
  13   2 -16        5.41       -1.09     10.18 o 
  14   2 -16        4.74       -0.39     11.49 o 
  15   2 -16        3.32       12.76     11.42 o 
  16   2 -16      227.65      170.33     14.86 o 
   1   3 -16        5.35       -4.37      8.83 o 
   2   3 -16        0.80        3.26      7.52 o 
   3   3 -16       16.21       28.72      8.17 o 
   4   3 -16      268.14      302.41      9.68 o 
   5   3 -16       24.97       22.21      8.11 o 
   6   3 -16        4.43        6.24      8.06 o 
   7   3 -16      112.31       95.64     10.93 o 
   8   3 -16      311.09      273.46      9.57 o 
   9   3 -16       32.98       26.97      7.52 o 
  10   3 -16        2.30        0.13      8.09 o 
  11   3 -16       35.64       21.58      8.43 o 
  12   3 -16      391.66      398.73     13.48 o 
  13   3 -16        1.50        7.44      7.80 o 
  14   3 -16        4.15       11.61     10.33 o 
  15   3 -16        9.15       11.17     10.19 o 
   0   4 -16      232.01      214.68     15.80 o 
   1   4 -16        3.28        1.86      8.04 o 
   2   4 -16        8.31       13.20      8.09 o 
   3   4 -16        1.54       27.05      8.45 o 
   4   4 -16     3301.61     3427.56     54.17 o 
   5   4 -16       10.30       51.49      8.93 o 
   6   4 -16        0.42       -2.20      8.23 o 
   7   4 -16       14.41        2.09      8.31 o 
   8   4 -16      661.55      676.04     16.99 o 
   9   4 -16        3.59        2.21      8.77 o 
  10   4 -16        2.83       -0.84      8.51 o 
  11   4 -16        6.53        3.15     10.20 o 
  12   4 -16      157.65       98.99      8.67 o 
  13   4 -16        1.99      -10.23     10.23 o 
  14   4 -16        2.14        0.27      9.09 o 
   1   5 -16       33.68       38.51      7.52 o 
   2   5 -16        0.85       -3.65      8.46 o 
   3   5 -16       27.58       31.86      8.54 o 
   4   5 -16       90.21       95.04      9.22 o 
   5   5 -16      134.86      119.32      9.09 o 
   6   5 -16        5.47        2.73      9.01 o 
   7   5 -16       14.90       10.90      9.19 o 
   8   5 -16      573.90      600.66     12.57 o 
   9   5 -16        4.32        4.22      6.86 o 
  10   5 -16        0.69       -8.00      8.00 o 
  11   5 -16        4.84       -7.46      7.46 o 
   0   6 -16      377.37      391.82     17.44 o 
   1   6 -16       59.74       54.95      8.10 o 
   2   6 -16        0.43       -1.06      7.26 o 
   3   6 -16        6.48        9.12      8.98 o 
   4   6 -16      401.54      402.95      9.48 o 
   5   6 -16        0.98        1.71      7.27 o 
   6   6 -16        0.50       -5.27      7.59 o 
   7   6 -16       68.38       52.17     11.07 o 
   2   0 -15        0.25       -9.64      9.64 o 
   4   0 -15     1566.24     1633.12     69.05 o 
   6   0 -15        9.58        8.29      8.34 o 
   8   0 -15     1719.43     1767.78     74.64 o 
  10   0 -15        8.15        5.50      8.06 o 
  12   0 -15       93.49       44.33     15.54 o 
  14   0 -15       11.39       44.65     16.36 o 
  16   0 -15      124.93       66.30     17.38 o 
  18   0 -15        2.22        7.89     18.20 o 
   0   1 -15      763.55      757.68     17.77 o 
   1   1 -15       40.49       42.08      8.07 o 
   2   1 -15        9.41       11.04      7.46 o 
   3   1 -15        3.55        0.88      7.82 o 
   4   1 -15      148.11      145.01      5.99 o 
   5   1 -15        5.43        3.51      5.03 o 
   6   1 -15        1.23       -3.61      5.13 o 
   7   1 -15       55.36       48.26      5.82 o 
   8   1 -15      651.00      714.77     11.33 o 
   9   1 -15       35.06       28.00      6.04 o 
  10   1 -15        6.91        0.96      5.91 o 
  11   1 -15       65.60       56.14      7.95 o 
  12   1 -15      408.18      415.47     15.28 o 
  13   1 -15       12.67       19.24     12.43 o 
  14   1 -15        2.49       23.29     10.49 o 
  15   1 -15        2.95       26.83     11.37 o 
  16   1 -15      817.16      846.98     20.94 o 
  17   1 -15       50.02       63.57     11.82 o 
  18   1 -15        4.02        3.20     13.65 o 
  19   1 -15        1.46       -1.23     17.34 o 
   1   2 -15       47.54       32.75      8.36 o 
   2   2 -15        0.22       -3.56      7.81 o 
   3   2 -15       87.02       84.51      7.48 o 
   4   2 -15       12.42       14.30      5.79 o 
   5   2 -15       86.97       69.63      6.24 o 
   6   2 -15        3.93        3.35      6.00 o 
   7   2 -15       34.35       30.22      5.29 o 
   8   2 -15      610.74      580.15     12.16 o 
   9   2 -15       25.85       11.78      5.15 o 
  10   2 -15        6.35        1.91      6.54 o 
  11   2 -15       11.12        5.55      7.23 o 
  12   2 -15        7.43       -2.80      6.99 o 
  13   2 -15        0.64       -5.53      7.53 o 
  14   2 -15        1.38       16.13     15.69 o 
  15   2 -15       80.21       79.82     14.08 o 
  16   2 -15      155.14      179.81     11.18 o 
  17   2 -15        1.14        5.93     12.32 o 
  18   2 -15        0.38       12.58     10.40 o 
  19   2 -15       40.75       39.69     11.51 o 
   0   3 -15     2540.89     2631.78     31.53 o 
   1   3 -15       19.48       33.57      9.16 o 
   2   3 -15        6.82        8.61      7.32 o 
   3   3 -15        1.16        2.57      6.83 o 
   4   3 -15      114.83       98.81      9.46 o 
   5   3 -15        7.54        2.38      7.19 o 
   6   3 -15        2.64        4.90      7.61 o 
   7   3 -15      314.96      299.45      9.64 o 
   8   3 -15        7.79       18.78      7.55 o 
   9   3 -15       17.00       16.17      7.62 o 
  10   3 -15        0.05        1.65      7.43 o 
  11   3 -15        2.44       -0.96      7.46 o 
  12   3 -15       10.98        3.26      6.51 o 
  13   3 -15        1.47        5.31      6.37 o 
  14   3 -15        2.45        5.08      7.60 o 
  15   3 -15        2.93        7.37      7.13 o 
  16   3 -15      306.85      276.22      9.24 o 
  17   3 -15        0.81        7.84     17.76 o 
  18   3 -15        0.87      -13.84     13.84 o 
   1   4 -15       18.31        9.82      7.23 o 
   2   4 -15        1.13        0.58      7.27 o 
   3   4 -15       17.43       17.51      7.74 o 
   4   4 -15       12.54       28.04      7.92 o 
   5   4 -15      192.20      187.82      9.45 o 
   6   4 -15        6.54        9.18      8.64 o 
   7   4 -15       37.24       25.29      9.05 o 
   8   4 -15      134.33      110.75      7.08 o 
   9   4 -15      188.32      173.48      7.35 o 
  10   4 -15        1.74       -0.79      7.80 o 
  11   4 -15       13.97        6.35      7.02 o 
  12   4 -15       61.50       63.40      7.59 o 
  13   4 -15        0.04       -6.30      6.30 o 
  14   4 -15        2.43       11.05     10.00 o 
  15   4 -15       27.11       28.69      7.86 o 
  16   4 -15      319.87      288.60     12.96 o 
   0   5 -15     1037.73     1105.74     31.31 o 
   1   5 -15       53.53       47.63      8.30 o 
   2   5 -15        3.45       -2.87      6.39 o 
   3   5 -15        5.35        1.32      6.59 o 
   4   5 -15       57.44       45.94      6.49 o 
   5   5 -15       71.19       85.89      9.29 o 
   6   5 -15        4.95        5.73      6.88 o 
   7   5 -15      287.19      259.64      8.06 o 
   8   5 -15       24.46       33.43      6.84 o 
   9   5 -15       28.34       25.79      8.40 o 
  10   5 -15        1.02       -5.66      6.67 o 
  11   5 -15       16.56        5.27      8.41 o 
  12   5 -15       39.76       21.08      9.79 o 
  13   5 -15        2.84       15.49      7.69 o 
  14   5 -15        2.15        4.37      9.89 o 
   1   6 -15       73.22       72.03      5.58 o 
   2   6 -15        2.14        9.14      5.30 o 
   3   6 -15      121.07      108.10      9.09 o 
   4   6 -15        4.54        0.33      6.73 o 
   5   6 -15      106.41       86.54      7.33 o 
   6   6 -15        1.59        5.49      8.99 o 
   7   6 -15       57.80       43.96      7.16 o 
   8   6 -15      198.20      168.77      8.66 o 
   9   6 -15      119.32      103.93     12.12 o 
  10   6 -15        0.98       -3.33      7.83 o 
  11   6 -15       13.49       22.01      9.45 o 
   0   7 -15      113.65      108.89     12.58 o 
   1   7 -15        8.05        6.36      5.56 o 
   2   7 -15        2.40       -3.68      5.62 o 
   3   7 -15       60.22       58.37      5.88 o 
   4   7 -15       16.33       15.92      7.38 o 
   5   7 -15       23.48       18.49      6.75 o 
   6   7 -15        0.63       -4.58      6.42 o 
   2   0 -14        5.22        5.07      9.99 o 
   4   0 -14       98.93       81.60     16.18 o 
   6   0 -14        2.46       -5.01      7.48 o 
   8   0 -14      267.80      317.73     17.96 o 
  10   0 -14        1.50       -0.47      7.96 o 
  12   0 -14      133.89      137.35     16.92 o 
  14   0 -14        0.37       20.54     13.31 o 
  16   0 -14      630.85      588.06     21.23 o 
  18   0 -14        2.13       -0.43     15.86 o 
  20   0 -14       66.41       62.70     18.20 o 
   1   1 -14       19.12       11.59      7.00 o 
   2   1 -14        1.97        2.03      7.36 o 
   3   1 -14       37.99       43.52      7.41 o 
   4   1 -14      612.28      658.64      9.79 o 
   5   1 -14       25.74       19.79      4.84 o 
   6   1 -14        4.73        0.15      5.23 o 
   7   1 -14       18.64       21.99      5.66 o 
   8   1 -14     1232.84     1242.26     18.82 o 
   9   1 -14        7.58        1.99      5.46 o 
  10   1 -14        7.63        1.64      5.35 o 
  11   1 -14       50.44       49.74      7.43 o 
  12   1 -14     1307.35     1334.60     13.37 o 
  13   1 -14       59.41      112.39     11.01 o 
  14   1 -14        7.78       26.01      9.77 o 
  15   1 -14       14.43       23.30     10.55 o 
  16   1 -14     1930.27     1866.35     16.00 o 
  17   1 -14        7.02       11.55      8.11 o 
  18   1 -14        0.38       -0.30      8.07 o 
  19   1 -14       12.76        8.04      8.14 o 
  20   1 -14       15.03        6.76     11.88 o 
  21   1 -14        1.30       15.14     14.20 o 
   0   2 -14     2021.15     1999.56     25.51 o 
   1   2 -14      355.52      358.44     10.51 o 
   2   2 -14        4.14        8.85      7.56 o 
   3   2 -14       37.77       31.47      6.54 o 
   4   2 -14      571.88      568.14     19.02 o 
   5   2 -14       22.43       19.98      5.81 o 
   6   2 -14        1.52       -5.01      5.81 o 
   7   2 -14      136.39      121.75      5.56 o 
   8   2 -14      389.71      422.81      6.95 o 
   9   2 -14      212.19      173.27      5.88 o 
  10   2 -14        0.02       -0.86      5.89 o 
  11   2 -14       26.23       17.14      5.23 o 
  12   2 -14       78.89       57.97      5.55 o 
  13   2 -14        3.42        3.04      5.54 o 
  14   2 -14        3.81        3.23      6.99 o 
  15   2 -14       51.24       55.58      9.83 o 
  16   2 -14        2.61        1.76      8.06 o 
  17   2 -14       42.87       36.62      7.22 o 
  18   2 -14        3.16        8.96      9.94 o 
  19   2 -14        3.46        4.35     10.29 o 
  20   2 -14       31.84       20.13     14.90 o 
   1   3 -14       18.31       12.74      8.03 o 
   2   3 -14        1.91       -4.06      6.68 o 
   3   3 -14        5.32       -1.15      6.85 o 
   4   3 -14      201.96      218.75      8.11 o 
   5   3 -14        5.06       -5.26      5.26 o 
   6   3 -14        8.73        6.86      5.41 o 
   7   3 -14        7.64       38.82      6.24 o 
   8   3 -14     6606.15     6680.09    113.95 o 
   9   3 -14      111.82      139.77      6.73 o 
  10   3 -14        4.44        4.95      6.11 o 
  11   3 -14       24.81       17.81      6.04 o 
  12   3 -14      528.54      513.93      8.54 o 
  13   3 -14        1.71        2.04      5.85 o 
  14   3 -14        5.32        1.48      5.92 o 
  15   3 -14       21.62       20.16      6.81 o 
  16   3 -14       34.84       37.36      7.27 o 
  17   3 -14        3.14       -1.85     10.10 o 
  18   3 -14        0.51      -12.24     12.25 o 
  19   3 -14       10.90        5.28     14.65 o 
  20   3 -14      233.03      243.42     16.25 o 
   0   4 -14      326.24      264.71     14.88 o 
   1   4 -14       39.94       35.14      5.56 o 
   2   4 -14        0.41       -3.86      5.35 o 
   3   4 -14       26.47       21.18      5.80 o 
   4   4 -14      107.46      110.26      6.42 o 
   5   4 -14       25.18       22.37      5.94 o 
   6   4 -14        1.24        0.38      6.35 o 
   7   4 -14       65.75       58.42      6.42 o 
   8   4 -14      166.92      170.64      7.30 o 
   9   4 -14       51.30       54.16      6.71 o 
  10   4 -14        4.86       -0.14      6.18 o 
  11   4 -14       33.78       20.90      7.97 o 
  12   4 -14       34.08       27.98      6.19 o 
  13   4 -14        1.57        3.13      6.01 o 
  14   4 -14        0.03       -0.03      7.07 o 
  15   4 -14        5.68       -2.89      7.65 o 
  16   4 -14       71.79       68.38     10.34 o 
  17   4 -14        6.95        8.63     10.75 o 
  18   4 -14        2.03       11.08     11.39 o 
   1   5 -14       34.77       35.84      4.88 o 
   2   5 -14        3.56        3.62      4.79 o 
   3   5 -14       32.02       20.43      4.96 o 
   4   5 -14       16.29       10.47      4.98 o 
   5   5 -14        0.31       -6.16      6.16 o 
   6   5 -14        0.39       -3.62      6.42 o 
   7   5 -14      126.58      149.20      7.39 o 
   8   5 -14     2881.72     2883.97     31.10 o 
   9   5 -14       23.91       28.63      6.52 o 
  10   5 -14        1.23       -2.96      6.83 o 
  11   5 -14        9.96        8.34      7.73 o 
  12   5 -14      333.87      352.17     17.52 o 
  13   5 -14        6.78       16.06      8.19 o 
  14   5 -14        0.04       -2.27      7.69 o 
  15   5 -14        9.20       -1.51     10.44 o 
  16   5 -14      129.04      152.48     11.68 o 
  17   5 -14        2.90       24.42     13.54 o 
   0   6 -14     1256.85     1347.57     27.72 o 
   1   6 -14      188.20      180.09      5.80 o 
   2   6 -14        3.38        1.15      4.91 o 
   3   6 -14       40.59       43.30      5.63 o 
   4   6 -14      231.76      209.03      6.40 o 
   5   6 -14       31.82       17.23      5.27 o 
   6   6 -14        7.01        4.18      5.41 o 
   7   6 -14        9.98       16.03      5.78 o 
   8   6 -14      103.89      107.26      6.50 o 
   9   6 -14       31.98       11.91      7.43 o 
  10   6 -14        2.49        2.10      7.95 o 
  11   6 -14        2.54       18.15     11.80 o 
  12   6 -14        2.60        7.51      8.15 o 
  13   6 -14        0.63        0.46      9.50 o 
  14   6 -14        0.27      -10.45     10.45 o 
   1   7 -14       26.07       21.11      5.39 o 
   2   7 -14        1.22       -1.44      5.26 o 
   3   7 -14       40.24       44.42      8.53 o 
   4   7 -14      199.28      231.78      9.21 o 
   5   7 -14       39.54       28.42      6.47 o 
   6   7 -14        2.94       -6.98      7.91 o 
   7   7 -14       24.27       19.42     11.62 o 
   8   7 -14       21.20        8.50      7.20 o 
   9   7 -14        6.35        8.81      6.52 o 
  10   7 -14        7.07        6.82      6.21 o 
   0   8 -14       20.29       36.61      9.80 o 
   1   8 -14      256.44      231.10     13.11 o 
   2   8 -14        3.90        0.27      6.59 o 
   3   8 -14        9.69        8.00      6.93 o 
   2   0 -13        0.76        1.65      9.06 o 
   4   0 -13      529.47      514.20     14.17 o 
   6   0 -13        3.58        1.48     12.42 o 
   8   0 -13     1457.48     1417.13     43.29 o 
  10   0 -13       14.47       -4.16      7.26 o 
  12   0 -13       38.88       32.36     14.32 o 
  14   0 -13        6.01       15.71     13.19 o 
  16   0 -13      151.64      131.35      9.50 o 
  18   0 -13       14.33        7.90      9.26 o 
  20   0 -13       88.63      140.75     18.99 o 
  22   0 -13        1.11       -1.77     10.38 o 
   0   1 -13     7088.51     7260.13     43.16 o 
   1   1 -13       19.29       39.28      7.47 o 
   2   1 -13        9.42       13.52      6.88 o 
   3   1 -13       13.25       28.56      7.25 o 
   4   1 -13     2668.09     2932.82     37.09 o 
   5   1 -13        8.48        8.45      5.15 o 
   6   1 -13        4.86       -1.85      5.06 o 
   7   1 -13       59.37       50.90      5.41 o 
   8   1 -13      516.29      550.45     24.91 o 
   9   1 -13       16.86        7.06      5.13 o 
  10   1 -13        2.40        3.65      4.40 o 
  11   1 -13      150.66      136.96      6.20 o 
  12   1 -13     3016.55     3050.59     14.90 o 
  13   1 -13       26.38       45.46      9.31 o 
  14   1 -13        0.87       13.11      6.86 o 
  15   1 -13       26.76       31.84      7.07 o 
  16   1 -13      222.44      207.62     11.96 o 
  17   1 -13        6.64        4.44      7.95 o 
  18   1 -13        3.96       -0.02      8.14 o 
  19   1 -13       48.82       36.78     10.32 o 
  20   1 -13      255.84      283.65     13.90 o 
  21   1 -13        2.43       -3.93      8.61 o 
  22   1 -13        2.51       -6.25      8.10 o 
  23   1 -13        3.01       -0.30      8.49 o 
   1   2 -13       89.19       58.12      7.57 o 
   2   2 -13        2.56        0.35      6.84 o 
   3   2 -13      308.28      304.12      9.37 o 
   4   2 -13      103.69      105.38      7.15 o 
   5   2 -13      449.64      424.04     11.55 o 
   6   2 -13        9.12        3.98      4.41 o 
   7   2 -13       13.40       13.84      4.88 o 
   8   2 -13      762.13      774.00     12.23 o 
   9   2 -13       37.98       29.57      4.28 o 
  10   2 -13        1.39       -0.96      4.96 o 
  11   2 -13        1.71       -4.99      4.99 o 
  12   2 -13       44.28       36.52      5.01 o 
  13   2 -13       29.40       25.70      5.12 o 
  14   2 -13        1.27       -0.57      5.65 o 
  15   2 -13        4.57        3.83      8.52 o 
  16   2 -13      456.52      460.14     12.48 o 
  17   2 -13       13.69        8.44      9.64 o 
  18   2 -13        4.26       17.11     10.16 o 
  19   2 -13       30.34       28.47     10.22 o 
  20   2 -13        0.84      -10.04     10.04 o 
  21   2 -13       16.57      -10.71     11.29 o 
  22   2 -13        0.82       -8.73     18.46 o 
   0   3 -13     1991.93     1867.75     14.91 o 
   1   3 -13        6.37        9.34      5.17 o 
   2   3 -13        8.78       -2.29      5.80 o 
   3   3 -13       52.31       35.31      5.03 o 
   4   3 -13      272.10      273.98     11.70 o 
   5   3 -13        0.20       -4.55      4.55 o 
   6   3 -13        4.55        3.22      5.23 o 
   7   3 -13       75.29       82.04      5.77 o 
   8   3 -13      978.04     1054.96     17.40 o 
   9   3 -13       50.81       58.19      7.91 o 
  10   3 -13        4.15        5.14      6.57 o 
  11   3 -13      316.12      328.53     10.77 o 
  12   3 -13       15.25       12.66      5.62 o 
  13   3 -13        4.95       -3.65      5.58 o 
  14   3 -13        0.34       -5.48      5.52 o 
  15   3 -13        2.12       -2.22      6.72 o 
  16   3 -13       99.53      123.33     10.04 o 
  17   3 -13        5.15       -8.19      9.60 o 
  18   3 -13        0.45       -4.63     15.59 o 
  19   3 -13        9.17        7.13     13.05 o 
  20   3 -13      408.47      379.21     32.17 o 
  21   3 -13        8.21        9.70     17.20 o 
   1   4 -13       18.61       13.76      4.65 o 
   2   4 -13        0.48       -1.20      4.23 o 
   3   4 -13       20.13       27.01      4.43 o 
   4   4 -13      325.82      317.62      8.46 o 
   5   4 -13      443.55      460.67      6.56 o 
   6   4 -13        3.28       -0.53      5.61 o 
   7   4 -13       17.05        6.40      5.73 o 
   8   4 -13      393.11      398.70      9.19 o 
   9   4 -13       16.68       10.14      6.01 o 
  10   4 -13        1.46        8.47      8.06 o 
  11   4 -13      347.87      339.46      9.82 o 
  12   4 -13        1.91        6.34      5.76 o 
  13   4 -13       17.88       16.05      7.60 o 
  14   4 -13        1.31       -4.05      7.12 o 
  15   4 -13        4.32       -9.70      9.70 o 
  16   4 -13      205.00      220.87     11.34 o 
  17   4 -13       26.42       21.64      9.78 o 
  18   4 -13        0.92       10.26     10.71 o 
  19   4 -13       13.35       14.57     10.68 o 
  20   4 -13       51.82       41.45     10.78 o 
   0   5 -13     1405.30     1542.52     38.07 o 
   1   5 -13        1.40        1.82      4.75 o 
   2   5 -13        0.03       -4.07      4.56 o 
   3   5 -13      244.16      239.53      7.88 o 
   4   5 -13       30.04       32.12      4.83 o 
   5   5 -13       60.33       44.09      4.92 o 
   6   5 -13        0.86       -4.72      4.72 o 
   7   5 -13        2.24       -1.72      4.97 o 
   8   5 -13      236.25      263.53      7.51 o 
   9   5 -13      168.97      151.22      7.18 o 
  10   5 -13        0.75       -3.64      6.33 o 
  11   5 -13       47.78       51.94     10.15 o 
  12   5 -13       70.01       73.80      9.86 o 
  13   5 -13        1.71        0.78      8.01 o 
  14   5 -13        0.29       -4.27      9.84 o 
  15   5 -13        1.71        6.17      9.63 o 
  16   5 -13        7.05       -8.84     10.16 o 
  17   5 -13        1.37       -1.90     15.52 o 
  18   5 -13        0.29        4.50     10.79 o 
   1   6 -13       77.55       65.28      4.91 o 
   2   6 -13       10.09       14.34      5.05 o 
   3   6 -13      223.36      226.51      6.21 o 
   4   6 -13      221.73      243.01      6.36 o 
   5   6 -13      652.69      675.22      8.16 o 
   6   6 -13        2.71       -3.56      5.36 o 
   7   6 -13       26.70       24.69      5.79 o 
   8   6 -13      317.70      333.99     11.67 o 
   9   6 -13       13.11       10.50      5.90 o 
  10   6 -13        2.27        9.79      5.80 o 
  11   6 -13       14.32       16.30      5.89 o 
  12   6 -13        1.98        2.13      5.62 o 
  13   6 -13       18.64        9.44      6.84 o 
  14   6 -13        2.58       -9.95      9.95 o 
  15   6 -13        7.09        0.87     12.35 o 
  16   6 -13       89.58      108.95     11.52 o 
   0   7 -13      724.08      706.30     15.30 o 
   1   7 -13        3.15        4.35      5.20 o 
   2   7 -13        0.01        0.38      5.10 o 
   3   7 -13      112.75      102.33      5.48 o 
   4   7 -13      243.72      224.21      7.40 o 
   5   7 -13        9.81       14.24      6.32 o 
   6   7 -13        4.08        4.35      6.32 o 
   7   7 -13       32.18       16.10      6.23 o 
   8   7 -13      234.28      253.20     12.57 o 
   9   7 -13       74.85       68.57      6.66 o 
  10   7 -13        0.76        9.72      6.35 o 
  11   7 -13      182.48      175.23      8.39 o 
  12   7 -13      221.30      190.00      8.75 o 
  13   7 -13       37.68       20.17      7.96 o 
   1   8 -13       68.04       55.73      8.43 o 
   2   8 -13       10.18        8.51      7.35 o 
   3   8 -13      163.18      143.14      7.41 o 
   4   8 -13       62.41       53.85      6.80 o 
   5   8 -13      117.95       92.19      7.17 o 
   6   8 -13        0.48        1.56      7.52 o 
   7   8 -13       29.29       23.92      6.90 o 
   8   8 -13      124.43      111.04     16.59 o 
   9   8 -13       63.81       60.87     14.78 o 
   2   0 -12        4.24        1.51      9.15 o 
   4   0 -12      866.06      751.49     14.95 o 
   6   0 -12        2.87        0.29      8.43 o 
   8   0 -12      171.25      226.77     14.65 o 
  10   0 -12        3.56        4.37      5.43 o 
  12   0 -12     2469.40     2505.81     50.59 o 
  14   0 -12        2.35       -8.23      9.12 o 
  16   0 -12      304.69      344.79     10.80 o 
  18   0 -12       11.85        7.88      8.63 o 
  20   0 -12     1182.08     1044.69     16.00 o 
  22   0 -12        5.64       -1.88      9.58 o 
  24   0 -12      523.96      494.01     14.30 o 
   1   1 -12       12.57       17.34      6.80 o 
   2   1 -12        5.22        8.13      6.62 o 
   3   1 -12       87.61       71.92      9.74 o 
   4   1 -12     2971.33     3082.46     17.07 o 
   5   1 -12      173.64      157.15      5.19 o 
   6   1 -12        4.61        0.86      3.86 o 
   7   1 -12        2.01       -1.88      4.01 o 
   8   1 -12       29.93       39.09      4.31 o 
   9   1 -12       84.03       69.55      4.76 o 
  10   1 -12       13.13        4.79      5.06 o 
  11   1 -12        2.86        2.40      4.40 o 
  12   1 -12      975.24     1014.43      9.42 o 
  13   1 -12      178.86      177.04      8.64 o 
  14   1 -12        5.02        4.97      5.47 o 
  15   1 -12       47.34       49.22      5.93 o 
  16   1 -12       89.30       82.18      6.13 o 
  17   1 -12        3.32        0.98      5.73 o 
  18   1 -12        0.58       -0.07      6.04 o 
  19   1 -12       79.66       72.35     10.04 o 
  20   1 -12      273.44      283.30     19.78 o 
  21   1 -12       25.52       15.31     11.54 o 
  22   1 -12        1.21       -5.01      7.12 o 
  23   1 -12        2.56       -6.73      6.81 o 
  24   1 -12       53.81       62.34      8.31 o 
   0   2 -12      152.32      137.65      7.51 o 
   1   2 -12      669.28      639.39      9.96 o 
   2   2 -12       11.30       15.53      4.63 o 
   3   2 -12      150.28      142.73      5.73 o 
   4   2 -12     2897.44     2837.65     34.62 o 
   5   2 -12       50.49       42.85      4.32 o 
   6   2 -12        1.90        1.10      4.19 o 
   7   2 -12      326.64      327.52      5.68 o 
   8   2 -12       59.65       59.85      4.48 o 
   9   2 -12      124.61      114.30      4.35 o 
  10   2 -12        0.29       -1.96      3.87 o 
  11   2 -12       82.51       57.57      5.11 o 
  12   2 -12        9.65        8.48      5.23 o 
  13   2 -12        0.21        8.05      5.35 o 
  14   2 -12        1.23        1.06      5.45 o 
  15   2 -12       11.46       11.27      6.75 o 
  16   2 -12       42.81       25.45     10.34 o 
  17   2 -12       25.26       17.94      8.91 o 
  18   2 -12        0.28        2.66      8.96 o 
  19   2 -12       11.59       14.52      9.49 o 
  20   2 -12      404.55      388.52     15.18 o 
  21   2 -12        2.55       -6.93     10.19 o 
  22   2 -12        4.53      -10.23     10.23 o 
  23   2 -12       54.91       78.46     14.59 o 
   1   3 -12       21.53       20.54      3.91 o 
   2   3 -12        5.50        3.68      3.85 o 
   3   3 -12        9.51        6.40      3.70 o 
   4   3 -12      596.26      541.65     14.74 o 
   5   3 -12       12.36        8.01      3.52 o 
   6   3 -12        0.10       -3.55      3.55 o 
   7   3 -12        6.56        5.01      4.87 o 
   8   3 -12       80.31       91.98      5.61 o 
   9   3 -12       17.12       17.22      5.28 o 
  10   3 -12        2.85        2.85      5.25 o 
  11   3 -12      165.68      185.20      6.76 o 
  12   3 -12     3533.81     3572.24     29.66 o 
  13   3 -12       19.22       33.36      8.19 o 
  14   3 -12        2.75       -0.08      5.44 o 
  15   3 -12       39.13       24.49      6.75 o 
  16   3 -12      477.19      463.97     12.63 o 
  17   3 -12        3.93        3.34      9.72 o 
  18   3 -12        1.71        5.41      9.50 o 
  19   3 -12       51.52       46.60      9.92 o 
  20   3 -12       18.76        2.98     10.40 o 
  21   3 -12        3.16        2.07     13.45 o 
  22   3 -12        3.10        7.69     10.53 o 
  23   3 -12        6.15        0.83     13.68 o 
   0   4 -12      494.37      536.79      9.96 o 
   1   4 -12      184.82      170.19      5.39 o 
   2   4 -12       12.06       17.03      4.24 o 
   3   4 -12       52.54       75.25      4.61 o 
   4   4 -12     7475.87     7782.36     49.61 o 
   5   4 -12       25.81       42.77      4.69 o 
   6   4 -12        1.58       -2.88      4.36 o 
   7   4 -12       40.27       35.31      4.60 o 
   8   4 -12      326.85      374.52      6.52 o 
   9   4 -12        5.27        3.74      4.58 o 
  10   4 -12        0.11       -1.00      4.77 o 
  11   4 -12       86.46       98.67      6.37 o 
  12   4 -12     1892.07     1771.70     21.30 o 
  13   4 -12        6.51       13.58      6.76 o 
  14   4 -12        0.69       -4.63      6.87 o 
  15   4 -12       49.59       41.28      9.63 o 
  16   4 -12       26.36       14.32      9.55 o 
  17   4 -12       43.30       47.96     10.44 o 
  18   4 -12        4.30       -0.06      9.66 o 
  19   4 -12        4.49       -0.30      9.95 o 
  20   4 -12      235.27      275.57     13.37 o 
  21   4 -12        0.66       -7.55     10.15 o 
   1   5 -12       19.72       20.53      4.57 o 
   2   5 -12        3.30        0.66      4.72 o 
   3   5 -12       15.06       14.61      4.58 o 
   4   5 -12      626.74      623.36      7.17 o 
   5   5 -12       32.00       38.19      4.77 o 
   6   5 -12        1.37       -4.66      4.66 o 
   7   5 -12        7.64        0.66      4.74 o 
   8   5 -12       28.96       17.90      4.97 o 
   9   5 -12      245.59      233.23      6.52 o 
  10   5 -12        1.31       -2.41      5.35 o 
  11   5 -12        1.15       10.31      5.45 o 
  12   5 -12     1074.33     1040.37     11.09 o 
  13   5 -12       53.99       46.18      5.68 o 
  14   5 -12        4.12       -6.34      6.34 o 
  15   5 -12       14.43       17.07      9.52 o 
  16   5 -12       55.03       38.30     17.47 o 
  17   5 -12       39.85       20.66     22.04 o 
  18   5 -12        1.64       -3.76     10.85 o 
  19   5 -12       98.28       81.82     19.00 o 
  20   5 -12       42.94       73.74     31.93 o 
   0   6 -12        1.63        8.61      6.33 o 
   1   6 -12      399.87      395.11      6.06 o 
   2   6 -12        9.87       10.89      4.93 o 
   3   6 -12       97.34       99.29      5.66 o 
   4   6 -12     1007.25     1067.23     11.42 o 
   5   6 -12      102.57       96.43      7.10 o 
   6   6 -12        8.87        1.97      5.07 o 
   7   6 -12      253.47      262.02      8.85 o 
   8   6 -12       65.01       71.53      5.94 o 
   9   6 -12       16.38        8.90      5.62 o 
  10   6 -12        1.26       -0.66      5.61 o 
  11   6 -12       53.89       58.00      5.97 o 
  12   6 -12       12.27       13.58      5.73 o 
  13   6 -12       27.99       24.64      6.76 o 
  14   6 -12        0.61       -1.27      6.74 o 
  15   6 -12       22.37       15.44      7.70 o 
  16   6 -12        9.56        4.56     10.24 o 
  17   6 -12        9.83       11.50      7.07 o 
  18   6 -12        2.22        1.85     14.20 o 
   1   7 -12       53.91       56.06      5.00 o 
   2   7 -12        5.93        5.68      4.96 o 
   3   7 -12        7.09        4.90      5.35 o 
   4   7 -12      211.59      186.74      9.72 o 
   5   7 -12      324.80      331.43      7.89 o 
   6   7 -12        2.38       -4.41      5.92 o 
   7   7 -12       18.12        8.07      5.96 o 
   8   7 -12      223.28      224.19      7.34 o 
   9   7 -12       88.22       95.07      8.80 o 
  10   7 -12        2.31        2.69      5.85 o 
  11   7 -12       41.20       30.09      6.44 o 
  12   7 -12      357.11      367.73     15.22 o 
  13   7 -12       38.51       41.76      7.74 o 
  14   7 -12        0.69        8.22      7.56 o 
  15   7 -12       22.13       29.30      8.95 o 
  16   7 -12       50.37       52.77      9.66 o 
   0   8 -12       13.39        7.58     12.03 o 
   1   8 -12      268.75      255.43     10.13 o 
   2   8 -12        8.14       11.38     16.03 o 
   3   8 -12      165.63      167.05      8.10 o 
   4   8 -12      131.07      146.80      7.19 o 
   5   8 -12       21.47       23.23      6.45 o 
   6   8 -12        2.15        6.13      7.35 o 
   7   8 -12       56.06       56.61     11.27 o 
   8   8 -12      232.44      281.40     12.44 o 
   9   8 -12       41.69       46.03      6.78 o 
  10   8 -12        3.74        3.74      6.61 o 
  11   8 -12       21.96       26.91      7.88 o 
  12   8 -12      333.59      315.21     19.97 o 
   1   9 -12       33.84       30.77      9.25 o 
   2   9 -12        4.17        9.13      8.95 o 
   3   9 -12       18.60       12.90     11.42 o 
   4   9 -12        0.78      -10.53     11.29 o 
   4   0 -11     1226.64     1061.24      9.80 o 
   6   0 -11       12.29        8.29      4.32 o 
   8   0 -11    10592.57    11230.93    128.69 o 
  10   0 -11       12.78       19.16      5.33 o 
  12   0 -11    22873.04    23710.73    229.45 o 
  14   0 -11       22.30       34.01     10.36 o 
  16   0 -11        4.33        4.13      8.13 o 
  18   0 -11        6.39       -5.32      8.34 o 
  20   0 -11      195.62      156.55     10.01 o 
  22   0 -11        0.47       -1.80      9.07 o 
  24   0 -11       89.01       77.16     10.76 o 
   0   1 -11     2338.92     2389.60     13.36 o 
   1   1 -11       53.12       42.46      3.33 o 
   2   1 -11        8.55        4.41      4.00 o 
   3   1 -11       64.70       65.38      5.41 o 
   4   1 -11     7284.47     7763.08     41.16 o 
   5   1 -11       45.53       38.92      4.36 o 
   6   1 -11        1.50        3.88      3.66 o 
   7   1 -11        2.42       -1.55      3.66 o 
   8   1 -11       60.83       63.62      4.43 o 
   9   1 -11        7.38        1.76      3.50 o 
  10   1 -11        5.38        2.63      3.58 o 
  11   1 -11        1.98        0.35      3.69 o 
  12   1 -11       58.14       84.75      6.51 o 
  13   1 -11       20.39       19.24      4.96 o 
  14   1 -11        4.66       -0.70      5.53 o 
  15   1 -11      113.96      118.83      7.13 o 
  16   1 -11      732.31      708.69      8.89 o 
  17   1 -11       29.02       24.63      5.91 o 
  18   1 -11        2.37       -2.55      5.93 o 
  19   1 -11        2.10       -0.24      6.23 o 
  20   1 -11       45.36       55.70     13.10 o 
  21   1 -11       42.60       29.46      7.48 o 
  22   1 -11        0.03       -6.41      9.19 o 
  23   1 -11       26.91       16.34      6.61 o 
  24   1 -11      101.36      135.44      7.62 o 
  25   1 -11        3.19        2.80      8.82 o 
   1   2 -11       94.21       72.58      3.78 o 
   2   2 -11        2.65        6.36      3.34 o 
   3   2 -11      998.44      993.12     17.87 o 
   4   2 -11     2559.95     2700.04     16.03 o 
   5   2 -11      662.17      632.05      5.31 o 
   6   2 -11        1.80        2.70      3.11 o 
   7   2 -11       54.32       34.75      4.07 o 
   8   2 -11      748.52      735.15      6.78 o 
   9   2 -11      154.19      142.51      4.24 o 
  10   2 -11       16.95       16.07      4.01 o 
  11   2 -11      282.60      278.07     12.81 o 
  12   2 -11     5585.57     5814.75     35.43 o 
  13   2 -11      157.55      131.39      6.08 o 
  14   2 -11        4.49        3.47      4.60 o 
  15   2 -11      184.86      150.92      6.22 o 
  16   2 -11       87.20       78.49      7.12 o 
  17   2 -11        4.10       -1.18      5.57 o 
  18   2 -11        3.85        0.60      6.60 o 
  19   2 -11       45.73       34.54      7.37 o 
  20   2 -11      303.06      281.42     11.89 o 
  21   2 -11       48.73       11.41     11.71 o 
  22   2 -11        1.35       -9.82      9.82 o 
  23   2 -11       10.89        7.33     10.35 o 
  24   2 -11       61.50       34.62     10.60 o 
  25   2 -11        0.68        7.19     10.91 o 
   0   3 -11      101.90       91.96      5.85 o 
   1   3 -11       92.15       92.55      5.14 o 
   2   3 -11        3.92        4.01      3.73 o 
   3   3 -11        3.14        0.81      3.53 o 
   4   3 -11     1502.91     1549.41     16.62 o 
   5   3 -11        5.19        1.04      3.36 o 
   6   3 -11        7.45        6.66      3.44 o 
   7   3 -11      160.15      151.59      4.16 o 
   8   3 -11        1.75        2.80      3.50 o 
   9   3 -11        0.50       -1.30      3.92 o 
  10   3 -11        0.53       -2.21      3.94 o 
  11   3 -11       37.38       44.38      5.28 o 
  12   3 -11     3185.59     3470.14     30.39 o 
  13   3 -11      231.29      235.53      9.32 o 
  14   3 -11        0.10       -4.87      6.44 o 
  15   3 -11        9.57        3.01      6.54 o 
  16   3 -11      294.58      354.10     11.76 o 
  17   3 -11        6.27       15.22      9.53 o 
  18   3 -11        4.75       -0.67      9.54 o 
  19   3 -11       23.41        2.21      9.59 o 
  20   3 -11      369.44      358.82     12.71 o 
  21   3 -11       40.09       36.96     11.03 o 
  22   3 -11        0.28       -1.61     10.71 o 
  23   3 -11       14.15        7.12     11.54 o 
  24   3 -11        6.25       -8.32     10.74 o 
   1   4 -11       78.33       72.95      4.56 o 
   2   4 -11        0.93        2.51      3.94 o 
   3   4 -11      377.89      406.47     10.87 o 
   4   4 -11     3530.21     3585.63     36.67 o 
   5   4 -11       36.58       32.51      4.35 o 
   6   4 -11       10.59       15.05      4.24 o 
   7   4 -11      192.03      174.39      5.86 o 
   8   4 -11       20.03       22.79      4.73 o 
   9   4 -11      631.19      622.49     14.33 o 
  10   4 -11       11.80       12.47      4.52 o 
  11   4 -11       15.00       23.10      4.73 o 
  12   4 -11     5038.72     5115.81     41.98 o 
  13   4 -11      239.68      269.90     15.02 o 
  14   4 -11        9.38       13.54      6.98 o 
  15   4 -11       95.41       87.83     18.74 o 
  16   4 -11     1645.19     1770.53     19.05 o 
  17   4 -11        7.48       28.34     10.36 o 
  18   4 -11        0.35       -0.73      9.52 o 
  19   4 -11       11.76        7.86     16.16 o 
  20   4 -11      788.76      837.71     16.29 o 
  21   4 -11       33.23       17.81     10.95 o 
  22   4 -11        2.42      -11.28     11.28 o 
  23   4 -11        1.67      -16.58     16.58 o 
   0   5 -11      857.27      776.20     15.28 o 
   1   5 -11       37.62       41.16      4.43 o 
   2   5 -11        1.39       -0.06      4.40 o 
   3   5 -11       18.13       21.61      4.45 o 
   4   5 -11     1355.63     1352.78      8.99 o 
   5   5 -11       20.85       13.69      5.07 o 
   6   5 -11        4.87        4.17      4.54 o 
   7   5 -11      401.57      427.69     13.16 o 
   8   5 -11      111.76      138.64      5.34 o 
   9   5 -11      124.29      109.50      5.88 o 
  10   5 -11        3.37       -0.43      6.74 o 
  11   5 -11       16.28        9.40      5.20 o 
  12   5 -11      761.78      784.06      8.73 o 
  13   5 -11       39.78       44.57      6.75 o 
  14   5 -11        2.57       -0.18      8.09 o 
  15   5 -11        8.32       12.12      6.28 o 
  16   5 -11       20.22       16.20      9.74 o 
  17   5 -11       43.12       26.47     10.02 o 
  18   5 -11        4.85       -8.53     12.55 o 
  19   5 -11       47.98       21.86     10.59 o 
  20   5 -11       51.30       45.93     11.00 o 
  21   5 -11        5.37        8.54     11.11 o 
   1   6 -11       59.14       47.20      4.44 o 
   2   6 -11        4.68       -1.17      4.73 o 
   3   6 -11      603.04      613.11     13.27 o 
   4   6 -11      111.20      113.48      5.43 o 
   5   6 -11      209.02      191.19      6.19 o 
   6   6 -11        6.16       13.24      5.46 o 
   7   6 -11      335.50      328.08     10.37 o 
   8   6 -11      177.86      169.55      6.43 o 
   9   6 -11      177.60      173.48      6.55 o 
  10   6 -11        6.16        9.57      5.54 o 
  11   6 -11        7.11        9.98      5.70 o 
  12   6 -11     1529.09     1605.90     16.10 o 
  13   6 -11       45.08       42.15      7.00 o 
  14   6 -11        3.81       -2.70      6.61 o 
  15   6 -11       30.42       24.01      7.01 o 
  16   6 -11       22.01       27.83      8.96 o 
  17   6 -11        8.99       10.65      6.83 o 
  18   6 -11        4.49      -11.32     11.32 o 
  19   6 -11        4.00       -2.54     10.64 o 
  20   6 -11      244.77      295.61     20.49 o 
   0   7 -11        3.48        3.37      6.61 o 
   1   7 -11       85.52       93.22      5.57 o 
   2   7 -11        2.29       -0.31      5.08 o 
   3   7 -11       17.38       20.15      5.16 o 
   4   7 -11     1891.93     2057.14     32.06 o 
   5   7 -11       45.94       40.44      6.24 o 
   6   7 -11        7.98       -3.45      5.96 o 
   7   7 -11       46.72       38.06      6.18 o 
   8   7 -11       11.45       19.93      5.77 o 
   9   7 -11       29.39       42.67      6.25 o 
  10   7 -11       13.84       17.62      6.22 o 
  11   7 -11       62.43       52.76      6.27 o 
  12   7 -11       58.29       55.54      8.88 o 
  13   7 -11       31.07       31.58      7.74 o 
  14   7 -11        1.28        3.73      9.24 o 
  15   7 -11      183.54      160.49      8.54 o 
  16   7 -11       69.16       52.68      7.64 o 
  17   7 -11       49.29       64.31     12.17 o 
   1   8 -11       18.63        1.88      8.48 o 
   2   8 -11        5.39        2.72      8.45 o 
   3   8 -11      493.44      551.97     15.91 o 
   4   8 -11      904.97     1052.74     20.06 o 
   5   8 -11      225.23      208.09     13.96 o 
   6   8 -11       15.85       26.67      7.30 o 
   7   8 -11       36.73       47.20      6.85 o 
   8   8 -11     1224.35     1184.63     35.82 o 
   9   8 -11       57.02       71.18     11.14 o 
  10   8 -11        9.03        6.05      8.64 o 
  11   8 -11       28.54       31.67     11.82 o 
  12   8 -11      415.41      359.05     14.30 o 
  13   8 -11        5.99       13.43      7.99 o 
  14   8 -11        0.78       10.68      9.98 o 
   0   9 -11       33.96       37.76     12.22 o 
   1   9 -11        1.00       -8.97      8.97 o 
   2   9 -11        1.70       -0.81      8.30 o 
   3   9 -11       17.97       19.37     10.23 o 
   4   9 -11      744.29      809.22     18.87 o 
   5   9 -11       49.05       58.84      9.39 o 
   6   9 -11        7.92       -4.46      8.53 o 
   7   9 -11       23.24       22.10      9.07 o 
   8   9 -11      119.13      121.92     13.27 o 
   0   0 -10     7840.09     8538.46     25.46 o 
   2   0 -10       46.65       51.04      4.85 o 
   4   0 -10     8421.22     8936.32    141.10 o 
   6   0 -10       28.20       20.18      4.59 o 
   8   0 -10     5913.12     6544.28     78.70 o 
  10   0 -10        1.10        3.43      4.78 o 
  12   0 -10      136.01      141.12      9.90 o 
  14   0 -10       30.87       27.06      8.12 o 
  16   0 -10     2900.86     3142.11     41.48 o 
  18   0 -10        9.76       -2.31      8.69 o 
  20   0 -10      940.60      910.44     24.13 o 
  22   0 -10        1.34        7.98      9.48 o 
  24   0 -10       10.57       13.30      9.68 o 
  26   0 -10        0.33        7.49     10.31 o 
   1   1 -10       26.54       11.80      2.93 o 
   2   1 -10        2.42        0.41      2.97 o 
   3   1 -10       74.30       63.64      4.40 o 
   4   1 -10      816.46     1015.07      7.57 o 
   5   1 -10      114.64      101.99      2.98 o 
   6   1 -10        6.55        2.58      2.74 o 
   7   1 -10      104.60       95.15      3.55 o 
   8   1 -10       33.90       36.95      3.28 o 
   9   1 -10       27.36       18.35      3.29 o 
  10   1 -10        3.89       -0.79      3.24 o 
  11   1 -10      191.88      181.41      4.19 o 
  12   1 -10       40.56       52.77      8.55 o 
  13   1 -10       13.26        8.65      4.23 o 
  14   1 -10       10.37        4.13      5.37 o 
  15   1 -10      109.87      112.64      6.42 o 
  16   1 -10     5003.38     5021.12     23.96 o 
  17   1 -10       45.06       47.51      6.38 o 
  18   1 -10        0.24        2.29      7.46 o 
  19   1 -10        5.24       -2.61      7.06 o 
  20   1 -10       28.15       17.55      6.29 o 
  21   1 -10       32.16       32.43      6.61 o 
  22   1 -10        2.48        1.40      6.23 o 
  23   1 -10       16.57       14.34      6.58 o 
  24   1 -10       70.40       76.49      7.29 o 
  25   1 -10        1.71       10.98      6.87 o 
  26   1 -10        0.53       -0.26      9.01 o 
   0   2 -10    13993.21    14655.08     60.57 o 
   1   2 -10      930.15      880.43      6.54 o 
   2   2 -10       11.76       12.39      5.59 o 
   3   2 -10      125.37       90.41      3.67 o 
   4   2 -10      635.73      599.26      7.85 o 
   5   2 -10      233.34      192.83      7.15 o 
   6   2 -10       13.66        8.73      3.10 o 
   7   2 -10      872.22      861.59     11.44 o 
   8   2 -10     1446.94     1554.79      6.55 o 
   9   2 -10       64.34       52.63      2.92 o 
  10   2 -10       11.90        7.43      2.78 o 
  11   2 -10      285.20      288.57      8.15 o 
  12   2 -10      133.91      157.58      5.80 o 
  13   2 -10       83.32       80.32      4.86 o 
  14   2 -10        6.25        2.57      4.47 o 
  15   2 -10        3.89        2.71      5.53 o 
  16   2 -10     1496.10     1482.92     16.51 o 
  17   2 -10        4.77       -3.01      5.66 o 
  18   2 -10        2.91       -2.55      5.71 o 
  19   2 -10        9.53        6.32      5.82 o 
  20   2 -10      154.68      158.73     14.67 o 
  21   2 -10       10.68      -10.02     10.02 o 
  22   2 -10        0.69       -4.14      9.85 o 
  23   2 -10       18.43       12.36      9.74 o 
  24   2 -10      242.07      229.43     12.38 o 
  25   2 -10       72.62       70.69     10.84 o 
  26   2 -10        1.20       20.49     17.68 o 
   1   3 -10       52.98       52.73      3.86 o 
   2   3 -10        0.28       -2.19      3.67 o 
   3   3 -10       17.43       12.55      3.46 o 
   4   3 -10      267.64      285.55      7.18 o 
   5   3 -10      114.96      108.31      3.58 o 
   6   3 -10       11.77        9.36      3.27 o 
   7   3 -10       86.05       82.54      3.70 o 
   8   3 -10     7087.19     7096.49     23.08 o 
   9   3 -10       44.40       41.18      3.68 o 
  10   3 -10        1.42       -1.35      3.36 o 
  11   3 -10       20.03       10.03      4.85 o 
  12   3 -10      544.76      536.73      7.41 o 
  13   3 -10      194.53      204.03      7.33 o 
  14   3 -10        2.94       -6.50      6.50 o 
  15   3 -10       13.69        5.25      6.10 o 
  16   3 -10      304.27      355.20     12.47 o 
  17   3 -10       66.30       56.87      9.70 o 
  18   3 -10        0.17       -9.43      9.43 o 
  19   3 -10      100.24       81.91     10.56 o 
  20   3 -10      123.33      131.33     10.58 o 
  21   3 -10        5.68        4.96     10.05 o 
  22   3 -10        1.20       -5.72     10.15 o 
  23   3 -10       14.75       -0.95     11.13 o 
  24   3 -10       38.84       23.59     10.76 o 
  25   3 -10        7.57        1.47     11.30 o 
   0   4 -10     8585.32     8915.35     28.84 o 
   1   4 -10       49.19       48.94      4.41 o 
   2   4 -10       12.78       15.12      3.90 o 
   3   4 -10       67.07       68.48      5.48 o 
   4   4 -10     2291.08     2397.88     19.55 o 
   5   4 -10      154.47      129.02      4.50 o 
   6   4 -10        4.43       -0.80      3.92 o 
   7   4 -10       32.74       39.65      4.30 o 
   8   4 -10     2153.93     2302.99     16.84 o 
   9   4 -10       87.57       77.67      5.66 o 
  10   4 -10        3.05        2.16      4.25 o 
  11   4 -10      395.85      409.67      8.49 o 
  12   4 -10       52.26       47.56      6.60 o 
  13   4 -10       46.88       31.04      7.18 o 
  14   4 -10        0.27        9.65      6.64 o 
  15   4 -10      416.75      441.03     12.48 o 
  16   4 -10     1194.35     1095.56     77.24 o 
  17   4 -10       21.13       23.49      9.78 o 
  18   4 -10        4.06       -6.23      9.59 o 
  19   4 -10       55.55       42.46     10.26 o 
  20   4 -10      271.03      236.07     12.08 o 
  21   4 -10        1.00       -6.26      9.84 o 
  22   4 -10        0.25       -5.55     11.07 o 
  23   4 -10        1.41        0.22     14.03 o 
  24   4 -10      478.63      439.32     22.93 o 
   1   5 -10      150.93      135.90      7.29 o 
   2   5 -10        1.24        2.33      4.08 o 
   3   5 -10       18.41       14.64      4.32 o 
   4   5 -10      250.44      320.47      9.18 o 
   5   5 -10      137.78      131.86      5.47 o 
   6   5 -10        7.62        1.37      4.47 o 
   7   5 -10       40.92       62.30      6.07 o 
   8   5 -10     7181.17     7348.10     51.39 o 
   9   5 -10       70.89       77.15      5.71 o 
  10   5 -10        5.74        0.24      5.13 o 
  11   5 -10       57.47       51.79      5.30 o 
  12   5 -10        8.77       15.84      5.28 o 
  13   5 -10        7.71        5.36      5.12 o 
  14   5 -10        2.84       -1.76      9.29 o 
  15   5 -10      156.26      149.41     13.56 o 
  16   5 -10       78.66       87.22     11.14 o 
  17   5 -10       25.41        2.87      9.47 o 
  18   5 -10        5.43        0.99     13.44 o 
  19   5 -10       16.33       10.09     10.17 o 
  20   5 -10        6.15       14.57     11.20 o 
  21   5 -10        6.96        0.93     10.31 o 
  22   5 -10        1.32      -11.44     11.44 o 
   0   6 -10     1839.85     1709.87     27.53 o 
   1   6 -10      272.80      248.75      5.13 o 
   2   6 -10        5.93        2.35      4.50 o 
   3   6 -10       44.28       38.05      4.70 o 
   4   6 -10        4.29        4.51      4.61 o 
   5   6 -10       83.95       65.46      5.44 o 
   6   6 -10        6.22        6.22      5.40 o 
   7   6 -10      977.67     1036.66     13.82 o 
   8   6 -10     1202.06     1310.42     30.23 o 
   9   6 -10      126.79      137.79      6.19 o 
  10   6 -10        1.24        8.12      5.40 o 
  11   6 -10      137.67      112.85      5.96 o 
  12   6 -10       13.04       11.58      5.59 o 
  13   6 -10        1.07       10.53      6.59 o 
  14   6 -10        0.95        6.87      6.54 o 
  15   6 -10        0.97        5.32      6.66 o 
  16   6 -10      486.64      418.98     13.22 o 
  17   6 -10       94.09       69.43     10.63 o 
  18   6 -10        0.25      -13.38     13.38 o 
  19   6 -10       32.00       14.50     15.72 o 
  20   6 -10       17.82        5.12     10.70 o 
  21   6 -10        4.43      -15.77     17.17 o 
   1   7 -10       91.13       97.10      5.32 o 
   2   7 -10        0.21       -0.66      4.85 o 
   3   7 -10       59.65       60.73      5.20 o 
   4   7 -10       50.65       62.08      5.91 o 
   5   7 -10        8.59       11.28      5.75 o 
   6   7 -10        1.62       -1.94      5.68 o 
   7   7 -10       84.27       80.62      6.20 o 
   8   7 -10       96.20      117.34      6.33 o 
   9   7 -10      452.25      486.27     15.34 o 
  10   7 -10        0.32        7.78      5.96 o 
  11   7 -10        8.49        5.08      5.71 o 
  12   7 -10       11.02        5.58      8.08 o 
  13   7 -10      219.67      194.96      8.32 o 
  14   7 -10        0.94        8.10      7.18 o 
  15   7 -10       38.25       26.05      7.61 o 
  16   7 -10      689.52      684.94     11.24 o 
  17   7 -10       29.19       27.50      7.78 o 
  18   7 -10        1.10       10.28     11.58 o 
  19   7 -10      118.56      103.24     17.78 o 
   0   8 -10     2781.38     3035.28     29.88 o 
   1   8 -10       12.31        3.23     12.66 o 
   2   8 -10        0.22       -8.16      8.22 o 
   3   8 -10       13.44       20.30      8.49 o 
   4   8 -10      574.96      603.70     12.18 o 
   5   8 -10       75.29       71.80      7.92 o 
   6   8 -10       11.96       26.58      7.52 o 
   7   8 -10     1044.46     1158.04     12.73 o 
   8   8 -10       34.33       51.12      7.73 o 
   9   8 -10       63.57       68.99      7.50 o 
  10   8 -10        6.81       11.55      8.02 o 
  11   8 -10      243.90      268.85     16.57 o 
  12   8 -10       19.11       33.54     13.25 o 
  13   8 -10        1.47       -5.46      7.58 o 
  14   8 -10        1.73        5.97      9.70 o 
  15   8 -10      106.41       82.86     14.39 o 
  16   8 -10      137.86      201.01     19.74 o 
   1   9 -10      149.44      132.50      9.91 o 
   2   9 -10        0.35       -8.62      8.62 o 
   3   9 -10        3.03       13.18      7.59 o 
   4   9 -10      212.72      280.79     18.61 o 
   5   9 -10       23.79       13.50      9.12 o 
   6   9 -10        3.38       -9.44      9.44 o 
   7   9 -10       31.01       31.85      9.16 o 
   8   9 -10       84.42      147.69      9.64 o 
   9   9 -10      202.43      192.38     10.50 o 
  10   9 -10        1.05        5.35      7.55 o 
  11   9 -10        9.23        7.31     17.73 o 
  12   9 -10        2.14       15.48     16.77 o 
   0  10 -10      525.14      434.67     19.07 o 
   1  10 -10       48.73       16.10     10.28 o 
   2  10 -10        0.64      -14.31     14.31 o 
   3  10 -10        6.01      -13.61     13.61 o 
   2   0  -9        8.96        4.10      2.37 o 
   4   0  -9     1384.54     1701.71     19.18 o 
   6   0  -9       76.39       74.20      4.79 o 
   8   0  -9    31051.78    33993.78    157.86 o 
  10   0  -9       13.53        8.00      4.44 o 
  12   0  -9     4225.58     4673.50     50.96 o 
  14   0  -9        5.81        1.71      7.21 o 
  16   0  -9     1480.98     1613.71     15.65 o 
  18   0  -9        1.37       -8.57      8.57 o 
  20   0  -9     2072.31     2061.59     29.60 o 
  22   0  -9       12.92       12.48      9.31 o 
  24   0  -9       93.92       49.59      9.79 o 
  26   0  -9        5.66       -7.07     10.00 o 
   0   1  -9    13864.01    14500.82    105.64 o 
   1   1  -9      129.44      134.86      3.98 o 
   2   1  -9       23.36       23.57      2.29 o 
   3   1  -9        1.77        2.10      2.33 o 
   4   1  -9     9561.14    10850.20     29.37 o 
   5   1  -9       69.73       70.48      2.87 o 
   6   1  -9        5.09        4.13      2.65 o 
   7   1  -9       61.01       60.32      2.90 o 
   8   1  -9    15632.62    16634.66    116.56 o 
   9   1  -9      100.86      105.20      3.64 o 
  10   1  -9       16.57       14.05      4.94 o 
  11   1  -9       14.42       18.57      3.38 o 
  12   1  -9      842.18      851.26      9.55 o 
  13   1  -9       89.12       75.96      4.28 o 
  14   1  -9        2.67       -4.30      4.88 o 
  15   1  -9       87.46       79.79      5.69 o 
  16   1  -9       75.29       73.08      5.80 o 
  17   1  -9      252.01      258.43     12.17 o 
  18   1  -9        5.42       -6.10      6.10 o 
  19   1  -9        5.38       -4.47      6.05 o 
  20   1  -9      567.98      581.96      8.80 o 
  21   1  -9       74.58       57.39      6.42 o 
  22   1  -9        5.47        3.34      6.36 o 
  23   1  -9       85.50       87.98      7.28 o 
  24   1  -9     1173.29     1168.80     11.91 o 
  25   1  -9        1.23        0.55      6.91 o 
  26   1  -9        0.61        0.15      8.11 o 
  27   1  -9        2.14       -1.27     16.63 o 
   1   2  -9      228.40      177.64      3.79 o 
   2   2  -9        9.16       17.16      3.34 o 
   3   2  -9     1505.90     1454.97     39.01 o 
   4   2  -9     1536.84     1727.73      6.38 o 
   5   2  -9      822.42      796.59     12.42 o 
   6   2  -9        9.03       13.16      3.32 o 
   7   2  -9      468.08      432.63     12.75 o 
   8   2  -9    13845.50    14815.49     41.81 o 
   9   2  -9      148.82      131.90      6.76 o 
  10   2  -9       11.43        7.20      2.98 o 
  11   2  -9      702.33      640.70      6.45 o 
  12   2  -9     2436.49     2611.38     14.50 o 
  13   2  -9      628.99      587.73     13.66 o 
  14   2  -9        7.57        2.99      5.05 o 
  15   2  -9       89.78      101.96      7.05 o 
  16   2  -9     4743.98     4967.32     57.41 o 
  17   2  -9       72.93       63.31      6.16 o 
  18   2  -9        0.60       -5.75      5.75 o 
  19   2  -9       46.68       44.89      6.05 o 
  20   2  -9       11.17       -3.67      6.09 o 
  21   2  -9       74.30       49.22      9.82 o 
  22   2  -9       10.48        6.24      9.29 o 
  23   2  -9       15.26       14.02     10.07 o 
  24   2  -9      121.60      117.92     10.99 o 
  25   2  -9        6.35        9.03     10.74 o 
  26   2  -9        6.86       -7.38     10.41 o 
  27   2  -9       11.04       -3.51     15.37 o 
   0   3  -9    22349.96    23957.33     45.47 o 
   1   3  -9      131.61      188.87      4.48 o 
   2   3  -9       12.14       21.54      3.60 o 
   3   3  -9      308.78      311.61      8.27 o 
   4   3  -9      849.27      762.91      8.05 o 
   5   3  -9       32.01       26.94      2.99 o 
   6   3  -9        7.12        8.70      3.02 o 
   7   3  -9       98.39       92.08      3.42 o 
   8   3  -9     2255.32     2430.43     23.22 o 
   9   3  -9       40.14       35.58      3.95 o 
  10   3  -9        1.33       -1.54      3.84 o 
  11   3  -9      142.86      146.38      4.62 o 
  12   3  -9     2098.63     2166.83     33.82 o 
  13   3  -9      105.98      106.83      6.59 o 
  14   3  -9       14.36       10.86      6.09 o 
  15   3  -9      295.64      287.27     10.50 o 
  16   3  -9        7.68        5.42      8.41 o 
  17   3  -9      118.64      110.28     13.11 o 
  18   3  -9        6.32       -6.52      8.97 o 
  19   3  -9      109.24       80.80      9.93 o 
  20   3  -9     1293.05     1259.86     17.27 o 
  21   3  -9        0.37       11.66      9.41 o 
  22   3  -9        3.47       -6.00     10.15 o 
  23   3  -9        3.09        7.03     10.22 o 
  24   3  -9      505.98      586.29     31.49 o 
  25   3  -9        4.33        9.12     10.56 o 
  26   3  -9        2.57       -1.29     17.06 o 
   1   4  -9       16.97       26.18      3.96 o 
   2   4  -9        3.24        6.81      3.51 o 
   3   4  -9       15.65       16.72      3.64 o 
   4   4  -9       10.01        5.31      3.64 o 
   5   4  -9       70.98       73.46      3.96 o 
   6   4  -9        7.01        3.29      3.66 o 
   7   4  -9      211.69      190.34      4.71 o 
   8   4  -9     1138.66     1260.76     10.59 o 
   9   4  -9       91.38       74.80      4.28 o 
  10   4  -9        8.76       16.46      4.54 o 
  11   4  -9      214.08      199.19      7.26 o 
  12   4  -9      186.50      214.16      7.28 o 
  13   4  -9       79.06       82.22      6.58 o 
  14   4  -9        1.35       -7.86      9.12 o 
  15   4  -9       10.09       25.46      9.72 o 
  16   4  -9     5097.13     5105.25     99.04 o 
  17   4  -9       54.76       60.97     19.10 o 
  18   4  -9        1.45        3.44     12.62 o 
  19   4  -9        0.57       -7.55      9.59 o 
  20   4  -9        2.58       -5.81      9.89 o 
  21   4  -9        0.65       -9.92      9.92 o 
  22   4  -9        1.31      -10.13     10.13 o 
  23   4  -9        8.51        3.13     10.57 o 
  24   4  -9      149.87      190.21     12.43 o 
  25   4  -9        8.55        3.86     15.82 o 
   0   5  -9    11805.36    12519.80    159.17 o 
   1   5  -9       60.08       82.53      5.41 o 
   2   5  -9        9.24       12.46      3.97 o 
   3   5  -9      258.85      265.86      5.17 o 
   4   5  -9      316.62      353.89      5.54 o 
   5   5  -9       71.19       69.67      4.39 o 
   6   5  -9        1.50        0.25      4.05 o 
   7   5  -9        5.79        3.33      4.56 o 
   8   5  -9     2955.40     3134.56     42.59 o 
   9   5  -9      430.70      445.20      6.88 o 
  10   5  -9        1.34        3.56      4.89 o 
  11   5  -9       75.66       87.81      6.07 o 
  12   5  -9      684.72      749.56     10.11 o 
  13   5  -9      218.72      223.09     11.55 o 
  14   5  -9       11.17       12.62     13.25 o 
  15   5  -9       36.98       30.56      9.23 o 
  16   5  -9      135.12      153.78     22.10 o 
  17   5  -9       55.52       34.72     10.07 o 
  18   5  -9        0.11       -9.11      9.32 o 
  19   5  -9       47.63       41.93     10.35 o 
  20   5  -9      149.29      121.82     10.95 o 
  21   5  -9       93.29       79.95     10.90 o 
  22   5  -9        1.54       -8.17     10.33 o 
  23   5  -9        3.99       -7.73     11.07 o 
   1   6  -9      181.96      158.40      4.60 o 
   2   6  -9        7.90        8.97      4.27 o 
   3   6  -9      601.86      594.08      7.43 o 
   4   6  -9       19.72       14.00      4.98 o 
   5   6  -9       64.86       59.62      5.19 o 
   6   6  -9        0.99       -4.98      4.98 o 
   7   6  -9      275.22      281.17     10.43 o 
   8   6  -9     2757.99     2835.24     38.20 o 
   9   6  -9      350.73      335.70      7.56 o 
  10   6  -9       23.24       29.73      5.55 o 
  11   6  -9      145.06      111.62      5.79 o 
  12   6  -9      685.36      695.66     14.62 o 
  13   6  -9       20.78       21.21      6.56 o 
  14   6  -9        0.28       -2.88      9.41 o 
  15   6  -9       19.02        4.45      9.59 o 
  16   6  -9     1544.12     1520.33     18.21 o 
  17   6  -9       48.86       41.10     19.21 o 
  18   6  -9        4.33       -0.57     10.15 o 
  19   6  -9       15.43       -0.03     10.53 o 
  20   6  -9        4.45        4.04     10.16 o 
  21   6  -9       11.97        3.47     10.46 o 
  22   6  -9        0.11       -5.40     16.48 o 
   0   7  -9     2824.45     3082.50     80.01 o 
   1   7  -9       27.01       27.43      5.43 o 
   2   7  -9        2.78       -2.61      5.32 o 
   3   7  -9       70.81       77.47      5.17 o 
   4   7  -9     2002.27     2050.59     45.33 o 
   5   7  -9        8.03       23.39      5.77 o 
   6   7  -9        7.27        3.08      5.65 o 
   7   7  -9       39.75       38.81      5.64 o 
   8   7  -9     1219.68     1237.67     25.57 o 
   9   7  -9       17.99       20.57      5.74 o 
  10   7  -9       22.33       18.24      5.65 o 
  11   7  -9       66.91       70.76      7.56 o 
  12   7  -9      363.22      380.72      9.09 o 
  13   7  -9       50.43       33.08     13.31 o 
  14   7  -9       18.56        9.93      7.24 o 
  15   7  -9       13.79       -3.01      6.97 o 
  16   7  -9       43.80       26.21     10.76 o 
  17   7  -9      136.76      109.26     10.85 o 
  18   7  -9        0.29       -6.84     10.60 o 
  19   7  -9       26.18       28.02     13.95 o 
  20   7  -9       67.28       57.42     12.36 o 
   1   8  -9       74.27       85.18     15.29 o 
   2   8  -9        4.97       16.85      7.99 o 
   3   8  -9      180.86      157.79      9.16 o 
   4   8  -9      568.65      672.40     17.42 o 
   5   8  -9      703.37      699.98     17.62 o 
   6   8  -9       18.15       22.47      8.93 o 
   7   8  -9      126.25      112.22      7.79 o 
   8   8  -9     1324.31     1251.79     13.39 o 
   9   8  -9      227.39      215.67     13.70 o 
  10   8  -9        8.59        3.89      7.26 o 
  11   8  -9       28.41       40.18      8.04 o 
  12   8  -9      201.38      281.95     11.96 o 
  13   8  -9       91.45       57.82      9.18 o 
  14   8  -9        3.64        3.92     10.01 o 
  15   8  -9       11.02       14.37      6.85 o 
  16   8  -9       86.94       76.76      7.65 o 
  17   8  -9        8.33        7.91      8.77 o 
   0   9  -9     2352.51     2454.82     21.06 o 
   1   9  -9        4.43       19.18      9.64 o 
   2   9  -9        2.38        0.50      6.49 o 
   3   9  -9       12.38       17.01      6.43 o 
   4   9  -9      583.74      609.22     10.98 o 
   5   9  -9       18.86       29.43      8.62 o 
   6   9  -9       26.66       33.04      7.71 o 
   7   9  -9       40.93       46.93      7.86 o 
   8   9  -9      290.34      297.19      9.34 o 
   9   9  -9       26.94       20.18      7.99 o 
  10   9  -9        8.67       -0.42      7.49 o 
  11   9  -9       12.25       10.33      7.99 o 
  12   9  -9      180.10      173.86      8.99 o 
  13   9  -9       15.97        7.44      9.25 o 
   1  10  -9       38.68       28.06      6.26 o 
   2  10  -9        9.40        8.29      6.70 o 
   3  10  -9       18.85       12.34      7.79 o 
   4  10  -9       84.79       90.83      8.49 o 
   5  10  -9       45.37       27.28     16.41 o 
   7  10  -9       69.11       53.05     15.81 o 
   0   0  -8    10772.03    11757.44     26.40 o 
   2   0  -8        2.99        5.45      2.19 o 
   4   0  -8       42.41       21.55      2.70 o 
   6   0  -8       53.95       48.07      2.70 o 
   8   0  -8     9967.52    11020.79     41.79 o 
  10   0  -8        1.52        9.67      4.06 o 
  12   0  -8     2746.77     3126.60     15.46 o 
  14   0  -8        0.44        1.44      6.63 o 
  16   0  -8      525.78      677.55     13.73 o 
  18   0  -8        0.68       -3.06      8.30 o 
  20   0  -8     1278.97     1206.18     21.09 o 
  22   0  -8       13.02        9.19      9.48 o 
  24   0  -8        5.34       14.98      9.64 o 
  26   0  -8        2.00       -3.32     10.03 o 
  28   0  -8       30.69       35.00     10.37 o 
   1   1  -8       27.02       24.72      1.54 o 
   2   1  -8        4.75        6.49      1.34 o 
   3   1  -8       55.78       62.85      3.56 o 
   4   1  -8      815.29      877.29      6.73 o 
   5   1  -8      152.07      140.27     10.25 o 
   6   1  -8       17.86       12.45      2.40 o 
   7   1  -8      329.98      319.06     12.05 o 
   8   1  -8     3781.96     3673.30     18.63 o 
   9   1  -8       19.66       21.51      5.69 o 
  10   1  -8       32.83       42.60      5.31 o 
  11   1  -8       82.94       68.68      6.01 o 
  12   1  -8     4466.33     4613.23     38.20 o 
  13   1  -8      101.76       94.78      6.26 o 
  14   1  -8        1.36        0.21      4.71 o 
  15   1  -8       21.93        7.50      4.98 o 
  16   1  -8      337.64      290.23      6.56 o 
  17   1  -8      143.10      129.28      6.27 o 
  18   1  -8        3.07       -3.07      5.76 o 
  19   1  -8      106.01      101.77      7.97 o 
  20   1  -8      847.71      843.38     14.38 o 
  21   1  -8       15.49       23.59      6.24 o 
  22   1  -8        2.46        1.34      6.04 o 
  23   1  -8       23.62       15.84      6.39 o 
  24   1  -8      226.94      194.34      7.90 o 
  25   1  -8       44.28       32.37      6.93 o 
  26   1  -8        1.66        5.86      8.45 o 
  27   1  -8        0.88        5.27      8.34 o 
  28   1  -8       18.27       31.59     15.70 o 
   0   2  -8     1112.10     1008.92      8.30 o 
   1   2  -8     2007.96     1951.83     15.99 o 
   2   2  -8       14.74       18.45      3.05 o 
   3   2  -8      205.40      191.13      6.67 o 
   4   2  -8    17689.04    19284.16    127.44 o 
   5   2  -8      471.39      452.73     10.99 o 
   6   2  -8       24.05       29.80      3.39 o 
   7   2  -8      550.35      524.70     16.86 o 
   8   2  -8      317.75      316.59      4.47 o 
   9   2  -8     1004.16      883.66     37.04 o 
  10   2  -8        0.23        2.42      2.73 o 
  11   2  -8      115.90       87.33      3.87 o 
  12   2  -8      189.26      166.74      4.45 o 
  13   2  -8      113.97       90.08      4.82 o 
  14   2  -8        4.48        2.58      4.81 o 
  15   2  -8      651.92      629.11      9.35 o 
  16   2  -8       18.21       -1.37      6.54 o 
  17   2  -8       73.29       60.54      6.34 o 
  18   2  -8        8.43       -3.07      5.59 o 
  19   2  -8       51.59       48.41      7.31 o 
  20   2  -8     1071.68     1037.64     12.03 o 
  21   2  -8       17.86       19.22      7.20 o 
  22   2  -8        1.04       -5.69      7.24 o 
  23   2  -8      144.19      150.21     11.20 o 
  24   2  -8      107.30      125.68     12.11 o 
  25   2  -8       35.82       24.13     10.25 o 
  26   2  -8        0.63      -10.92     10.92 o 
  27   2  -8       11.29       11.47     11.36 o 
   1   3  -8      299.83      283.14      5.48 o 
   2   3  -8       12.69        5.99      3.14 o 
   3   3  -8       11.15        9.61      3.06 o 
   4   3  -8     3020.34     2961.41     21.15 o 
   5   3  -8      204.63      193.10      4.51 o 
   6   3  -8        3.26       -2.79      2.79 o 
   7   3  -8        7.90        8.45      2.88 o 
   8   3  -8     2040.85     2215.21     25.20 o 
   9   3  -8        8.97        6.60      3.92 o 
  10   3  -8       13.84       11.03      3.45 o 
  11   3  -8        1.43        8.58      4.42 o 
  12   3  -8     5858.81     5497.67     34.48 o 
  13   3  -8       46.63       49.28      7.24 o 
  14   3  -8       16.68        7.20      5.90 o 
  15   3  -8      324.89      336.40     25.30 o 
  16   3  -8        3.83       -4.72     13.65 o 
  17   3  -8       19.57       22.06      8.82 o 
  18   3  -8        1.27       -5.74      8.75 o 
  19   3  -8      100.09       71.39      9.70 o 
  20   3  -8      877.83      922.06     14.83 o 
  21   3  -8       45.31       66.42     18.82 o 
  22   3  -8        1.49       -1.03      9.68 o 
  23   3  -8       73.77       54.86     10.09 o 
  24   3  -8       13.53       10.38     10.58 o 
  25   3  -8        7.46        0.93     11.06 o 
  26   3  -8        0.35       -4.05     15.85 o 
  27   3  -8       48.22       48.56     16.36 o 
   0   4  -8     5898.80     6686.23     36.95 o 
   1   4  -8      134.69      142.08      6.85 o 
   2   4  -8        9.10        3.07      3.33 o 
   3   4  -8        4.86        6.36      3.45 o 
   4   4  -8     7513.28     7777.79     82.58 o 
   5   4  -8      328.02      327.42      7.41 o 
   6   4  -8        1.49       -2.83      3.54 o 
   7   4  -8       99.70       86.94      3.91 o 
   8   4  -8       22.81       11.27      4.92 o 
   9   4  -8       14.08        6.28      4.99 o 
  10   4  -8        2.45       -3.01      5.28 o 
  11   4  -8      706.20      703.89      9.06 o 
  12   4  -8     4566.39     4978.92     52.15 o 
  13   4  -8      241.02      206.70      9.15 o 
  14   4  -8        8.99        2.38      8.55 o 
  15   4  -8       39.64       21.34      9.28 o 
  16   4  -8      293.31      247.58     14.56 o 
  17   4  -8       34.25       32.39     23.24 o 
  18   4  -8        1.96       -3.40     16.53 o 
  19   4  -8       26.52       12.93     10.23 o 
  20   4  -8       41.89       26.42      9.04 o 
  21   4  -8        3.87      -10.02     10.02 o 
  22   4  -8        0.49       -4.31      9.91 o 
  23   4  -8        1.57        8.39     10.01 o 
  24   4  -8       48.05       38.49     11.59 o 
  25   4  -8        1.34        1.39     11.24 o 
  26   4  -8        0.34      -15.77     16.49 o 
   1   5  -8      395.01      432.31     12.34 o 
   2   5  -8       15.75       19.35      3.82 o 
   3   5  -8       87.49       84.92      4.36 o 
   4   5  -8      267.42      272.16      6.04 o 
   5   5  -8      410.64      450.14      6.21 o 
   6   5  -8        0.12       -1.61      4.20 o 
   7   5  -8        0.54       -2.74      4.20 o 
   8   5  -8      192.41      190.55      7.42 o 
   9   5  -8      166.70      160.95      5.33 o 
  10   5  -8        1.39        7.65      5.75 o 
  11   5  -8        6.07        3.53      9.58 o 
  12   5  -8     3962.61     4142.00     53.62 o 
  13   5  -8     1071.81     1080.61     14.84 o 
  14   5  -8        6.71        2.18      8.88 o 
  15   5  -8       17.81       14.54      9.08 o 
  16   5  -8      189.67      230.51     35.53 o 
  17   5  -8       32.43       20.97      9.69 o 
  18   5  -8        0.78       -7.03      9.28 o 
  19   5  -8        2.58       -5.09      9.78 o 
  20   5  -8      116.45       98.53     10.28 o 
  21   5  -8        7.86        8.50     10.03 o 
  22   5  -8        2.32       -4.47     10.93 o 
  23   5  -8       57.08       55.05     16.69 o 
  24   5  -8        5.58       12.19     11.34 o 
   0   6  -8     1753.45     1750.83     59.70 o 
   1   6  -8      826.34      819.46      6.92 o 
   2   6  -8        3.83       -0.19      4.64 o 
   3   6  -8      210.85      200.77      6.59 o 
   4   6  -8     3005.98     3103.19     76.93 o 
   5   6  -8       94.42       79.22      6.00 o 
   6   6  -8       17.75       12.15      4.85 o 
   7   6  -8       22.57       16.71      4.87 o 
   8   6  -8       68.49       77.08      5.19 o 
   9   6  -8      325.05      296.82      6.38 o 
  10   6  -8        1.85        5.60      5.11 o 
  11   6  -8      972.81      925.01      9.87 o 
  12   6  -8        1.19        6.93      8.78 o 
  13   6  -8       30.55       27.50      9.08 o 
  14   6  -8        5.22       -5.28      8.95 o 
  15   6  -8      184.97      158.84     10.26 o 
  16   6  -8       29.97       -0.53      9.57 o 
  17   6  -8       12.21        3.06     10.15 o 
  18   6  -8        0.69       -8.63     10.45 o 
  19   6  -8       19.05       14.42      9.49 o 
  20   6  -8      285.65      241.92     12.19 o 
  21   6  -8       15.89        2.90     10.75 o 
  22   6  -8        0.82        3.51      8.02 o 
  23   6  -8        2.38       -5.17     11.79 o 
   1   7  -8        9.83        3.69      4.97 o 
   2   7  -8        3.94       -5.08      5.08 o 
   3   7  -8      145.50      144.20      7.07 o 
   4   7  -8     1307.65     1390.33     22.51 o 
   5   7  -8      601.74      661.60     25.79 o 
   6   7  -8        5.34       12.97     10.13 o 
   7   7  -8       65.53       89.87      5.87 o 
   8   7  -8      166.20      162.76      6.26 o 
   9   7  -8       27.02       22.91      5.53 o 
  10   7  -8       11.68       10.87      5.68 o 
  11   7  -8      868.29      918.50     11.25 o 
  12   7  -8     1796.98     1851.95     15.96 o 
  13   7  -8      224.33      221.16      8.09 o 
  14   7  -8        3.89        5.90     12.42 o 
  15   7  -8      138.62      119.61     10.32 o 
  16   7  -8      152.31      175.20     11.32 o 
  17   7  -8       10.62       -5.92     10.22 o 
  18   7  -8        5.20       -1.98      8.19 o 
  19   7  -8       15.30        5.63      8.05 o 
  20   7  -8      171.61      149.84     14.39 o 
  21   7  -8      114.28      133.28     26.67 o 
   0   8  -8      250.74      278.24     13.92 o 
   1   8  -8      255.10      257.49     20.47 o 
   2   8  -8        9.06        0.77     10.70 o 
   3   8  -8      165.07      157.35      9.21 o 
   4   8  -8       15.63       12.33      6.69 o 
   5   8  -8       28.39       23.32      6.70 o 
   6   8  -8       30.10       31.12      8.82 o 
   7   8  -8      111.32       99.05      9.16 o 
   8   8  -8      118.31      163.53      8.20 o 
   9   8  -8       46.75       26.39      8.93 o 
  10   8  -8        4.17        4.28      7.41 o 
  11   8  -8      213.06      204.04     15.49 o 
  12   8  -8      793.59      746.62     21.28 o 
  13   8  -8       65.15       69.45      9.19 o 
  14   8  -8        2.13        2.68      6.90 o 
  15   8  -8      123.45      126.85      7.25 o 
  16   8  -8      510.15      605.69     10.65 o 
  17   8  -8       96.54       72.80      9.08 o 
  18   8  -8        1.08       -2.32     10.59 o 
   1   9  -8        8.60       -3.85      6.39 o 
   2   9  -8        1.01       -6.35      6.35 o 
   3   9  -8        9.14        4.12      6.43 o 
   4   9  -8      883.77      952.14     19.60 o 
   5   9  -8      733.58      757.51     11.52 o 
   6   9  -8        4.91        9.03      7.87 o 
   7   9  -8       60.72       57.94      8.12 o 
   8   9  -8       81.50       74.76      7.78 o 
   9   9  -8       26.63       21.91      7.55 o 
  10   9  -8        2.86       -0.38      7.47 o 
  11   9  -8      187.29      151.64     12.48 o 
  12   9  -8      139.70      133.47     12.30 o 
  13   9  -8        6.06       -1.36      7.97 o 
  14   9  -8        0.03       -4.94      9.08 o 
  15   9  -8        1.51       -7.13     16.66 o 
   0  10  -8        2.09        9.11     10.07 o 
   1  10  -8       10.60       10.61      6.35 o 
   2  10  -8        1.34        7.36      6.30 o 
   3  10  -8       80.45       92.88      7.39 o 
   4  10  -8      102.03      106.69     13.42 o 
   5  10  -8        7.94        8.58      7.69 o 
   6  10  -8        7.77       -1.78      8.34 o 
   7  10  -8      176.45      222.19      9.42 o 
   8  10  -8      229.22      256.77      9.63 o 
   9  10  -8       55.91       75.94     14.32 o 
  10  10  -8        4.46       25.14     16.21 o 
   2   0  -7        7.95        8.31      2.10 o 
   4   0  -7    10461.75    11290.96     34.31 o 
   6   0  -7       25.70       32.41      3.32 o 
   8   0  -7    62254.80    67479.55    619.83 o 
  10   0  -7       49.52       35.88      6.08 o 
  12   0  -7     1533.65     1289.68     16.31 o 
  14   0  -7        9.67        2.51      6.27 o 
  16   0  -7     1943.40     1848.21     15.60 o 
  18   0  -7        2.02       -3.59     10.37 o 
  20   0  -7     5367.11     5566.38     28.29 o 
  22   0  -7        3.89       18.61      9.11 o 
  24   0  -7      156.43      170.30     10.59 o 
  26   0  -7       11.13        7.19     16.98 o 
  28   0  -7      583.26      702.04     16.78 o 
   0   1  -7      770.53      965.56     25.67 o 
   1   1  -7       45.21       34.49      1.79 o 
   2   1  -7       16.37       17.88      2.02 o 
   3   1  -7       21.31       16.75      3.06 o 
   4   1  -7    38412.20    41206.61    102.22 o 
   5   1  -7        5.02        9.02      2.21 o 
   6   1  -7        4.55        2.86      2.57 o 
   7   1  -7      308.46      275.65      7.25 o 
   8   1  -7     2492.65     2951.58     20.59 o 
   9   1  -7      352.90      297.72     10.38 o 
  10   1  -7       14.38       12.15      4.36 o 
  11   1  -7       73.72       60.16      3.07 o 
  12   1  -7      720.96      890.93      8.74 o 
  13   1  -7       29.17       13.66      4.26 o 
  14   1  -7        0.02       -4.43      4.43 o 
  15   1  -7       88.62       87.60      6.35 o 
  16   1  -7       10.68        3.64      4.97 o 
  17   1  -7       54.36       45.94      5.34 o 
  18   1  -7        9.77        1.79      5.31 o 
  19   1  -7       95.78      106.89      6.04 o 
  20   1  -7      588.45      667.03      8.76 o 
  21   1  -7        1.05        3.11      5.94 o 
  22   1  -7        1.27       -1.22      6.04 o 
  23   1  -7       10.47        4.76      6.38 o 
  24   1  -7       16.59        9.30      6.45 o 
  25   1  -7       49.23       35.63      6.84 o 
  26   1  -7        0.15        5.81      9.24 o 
  27   1  -7        2.72        1.35      8.14 o 
  28   1  -7      276.91      281.82     10.44 o 
  29   1  -7        4.84       -9.36     10.78 o 
   1   2  -7      369.87      303.40     13.77 o 
   2   2  -7       28.49       35.14      5.99 o 
   3   2  -7     1784.19     1812.16     29.59 o 
   4   2  -7     3907.06     4108.13     19.26 o 
   5   2  -7     1864.31     1797.84     24.49 o 
   6   2  -7        9.75        9.53      2.90 o 
   7   2  -7      703.43      703.63     26.64 o 
   8   2  -7     4612.55     5410.82     41.42 o 
   9   2  -7      362.85      311.52      8.12 o 
  10   2  -7       10.54       14.59      3.65 o 
  11   2  -7      576.16      498.43     18.21 o 
  12   2  -7     8213.42     8218.67     66.41 o 
  13   2  -7      252.56      247.28     11.74 o 
  14   2  -7       10.67        7.89      4.51 o 
  15   2  -7      326.33      302.71     16.69 o 
  16   2  -7      528.69      585.44      7.44 o 
  17   2  -7       52.06       47.60      5.35 o 
  18   2  -7        0.90       -0.68      5.91 o 
  19   2  -7       61.28       63.56      6.99 o 
  20   2  -7     1241.61     1181.72     12.30 o 
  21   2  -7       47.41       38.38      7.23 o 
  22   2  -7        4.19        1.34      7.01 o 
  23   2  -7       29.30       32.22      7.82 o 
  24   2  -7       14.66       15.20     13.39 o 
  25   2  -7       13.28        9.63     10.05 o 
  26   2  -7        4.70       -1.82     10.78 o 
  27   2  -7       26.37       36.25     20.62 o 
  28   2  -7        9.40       23.76     11.04 o 
   0   3  -7      559.46      601.88      7.87 o 
   1   3  -7      578.84      535.81      7.73 o 
   2   3  -7        5.74        7.19      2.74 o 
   3   3  -7       38.87       37.63      3.08 o 
   4   3  -7    14382.80    15754.52     86.20 o 
   5   3  -7       10.66        7.96      2.47 o 
   6   3  -7        8.54        7.18      2.48 o 
   7   3  -7       90.16       88.33      3.88 o 
   8   3  -7      411.83      482.95      5.49 o 
   9   3  -7       28.68       25.89      3.50 o 
  10   3  -7        4.96        2.57      3.52 o 
  11   3  -7       79.66       75.20      4.73 o 
  12   3  -7      823.02      866.22     11.04 o 
  13   3  -7      219.83      233.39      5.30 o 
  14   3  -7        0.47       -4.17      4.28 o 
  15   3  -7      557.54      562.96     11.02 o 
  16   3  -7     2049.91     2121.18     18.15 o 
  17   3  -7      662.62      698.87     12.99 o 
  18   3  -7        4.38       -4.99      9.04 o 
  19   3  -7       19.09       17.42      8.63 o 
  20   3  -7     1243.73     1303.79     16.34 o 
  21   3  -7       53.02       53.26      9.48 o 
  22   3  -7        3.36        1.59      9.69 o 
  23   3  -7       25.32       21.51     11.07 o 
  24   3  -7       99.23       78.23     10.27 o 
  25   3  -7       17.73        8.66     10.31 o 
  26   3  -7        5.32        6.84     12.39 o 
  27   3  -7       89.03       86.12     11.64 o 
   1   4  -7      576.11      548.08     11.49 o 
   2   4  -7        7.07        5.13      3.21 o 
   3   4  -7      284.44      265.81      4.30 o 
   4   4  -7     6560.55     7314.47     52.57 o 
   5   4  -7       24.25       19.26      3.34 o 
   6   4  -7       11.29        3.49      3.26 o 
   7   4  -7      175.13      164.10      6.50 o 
   8   4  -7     1385.99     1502.73     10.39 o 
   9   4  -7       85.38       68.42      5.90 o 
  10   4  -7        0.68       -0.19      4.64 o 
  11   4  -7      251.86      267.16      6.53 o 
  12   4  -7     3417.36     3482.03     76.45 o 
  13   4  -7      192.94      196.24      6.73 o 
  14   4  -7        2.83       -5.36     12.07 o 
  15   4  -7       48.71       36.39     10.29 o 
  16   4  -7     5031.00     5017.03     26.82 o 
  17   4  -7      173.38      175.47     13.32 o 
  18   4  -7        4.75       -1.54     15.50 o 
  19   4  -7        6.95        3.40      9.08 o 
  20   4  -7       47.58       43.09      9.07 o 
  21   4  -7        9.76        4.12      9.34 o 
  22   4  -7        1.87       -0.92      9.39 o 
  23   4  -7        4.82       15.08     10.17 o 
  24   4  -7      263.74      303.35     21.77 o 
  25   4  -7        2.92        2.71     11.07 o 
  26   4  -7        5.22       -7.20     11.79 o 
   0   5  -7       48.49       85.47      4.94 o 
   1   5  -7      576.88      566.26     11.54 o 
   2   5  -7        4.83        5.10      3.52 o 
   3   5  -7       57.29       54.06      3.85 o 
   4   5  -7     3792.90     4082.89     49.15 o 
   5   5  -7       21.12       26.82      4.12 o 
   6   5  -7        0.30       -3.94      3.94 o 
   7   5  -7        4.05        2.14      3.98 o 
   8   5  -7      564.76      575.35      6.47 o 
   9   5  -7      297.29      315.31      7.00 o 
  10   5  -7        6.98        6.59      6.11 o 
  11   5  -7       21.62       25.60      6.54 o 
  12   5  -7     1104.78     1150.70     17.43 o 
  13   5  -7      147.87      140.53      9.26 o 
  14   5  -7       24.63        8.02      8.70 o 
  15   5  -7      357.70      340.15     11.01 o 
  16   5  -7      267.89      265.55     10.66 o 
  17   5  -7       11.62       -3.78      9.29 o 
  18   5  -7        2.63        2.80      8.53 o 
  19   5  -7       13.23       21.04      9.60 o 
  20   5  -7     1168.02     1208.31     16.91 o 
  21   5  -7        0.21        5.50     10.06 o 
  22   5  -7        5.91       14.74     11.20 o 
  23   5  -7       24.03       13.59     10.68 o 
  24   5  -7        1.85        4.76     10.17 o 
  25   5  -7       97.78      102.49     11.35 o 
   1   6  -7      241.13      233.84      8.53 o 
   2   6  -7       41.74       42.93      3.98 o 
   3   6  -7      210.44      221.56      5.52 o 
   4   6  -7     2752.14     3017.53     48.35 o 
   5   6  -7      673.94      657.76     12.62 o 
   6   6  -7        0.17        1.99      4.38 o 
   7   6  -7      125.67       97.94      4.97 o 
   8   6  -7      139.08      140.17      6.31 o 
   9   6  -7      376.50      314.27      6.17 o 
  10   6  -7        5.95        3.55      4.74 o 
  11   6  -7      260.54      227.63      7.40 o 
  12   6  -7     1136.32     1174.41     23.15 o 
  13   6  -7      332.22      283.56     10.37 o 
  14   6  -7        0.29       -3.99     12.15 o 
  15   6  -7       18.83        3.61      9.18 o 
  16   6  -7      204.20      169.85     10.42 o 
  17   6  -7       42.54       34.74      9.82 o 
  18   6  -7        1.14       -8.23      9.45 o 
  19   6  -7      215.02      179.87      8.65 o 
  20   6  -7      492.25      475.32     10.96 o 
  21   6  -7        2.18        3.81      8.04 o 
  22   6  -7        3.15       -0.96      8.38 o 
  23   6  -7       12.93        2.87     10.47 o 
   0   7  -7      990.91     1122.35     11.91 o 
   1   7  -7       21.32        9.83      5.58 o 
   2   7  -7        4.25        0.60      5.52 o 
   3   7  -7       96.01       95.60      6.36 o 
   4   7  -7     3987.16     4063.15     33.36 o 
   5   7  -7      171.47      198.35     10.09 o 
   6   7  -7        7.49        8.90      6.07 o 
   7   7  -7      141.82      132.47      6.79 o 
   8   7  -7       14.03        4.21      6.31 o 
   9   7  -7      130.42      120.11      7.02 o 
  10   7  -7       30.50       27.31      6.47 o 
  11   7  -7      152.52      165.19     10.59 o 
  12   7  -7       29.79       40.94     14.59 o 
  13   7  -7       31.73       30.76      9.14 o 
  14   7  -7        5.44       -3.86     13.57 o 
  15   7  -7      129.52      130.40      8.39 o 
  16   7  -7       10.01       10.83      7.85 o 
  17   7  -7      155.98      144.47      8.51 o 
  18   7  -7        7.97        1.09      7.80 o 
  19   7  -7       37.31       32.18      8.63 o 
  20   7  -7      193.48      206.43     10.08 o 
  21   7  -7       11.53       25.74      9.48 o 
  22   7  -7        3.59        3.20      9.04 o 
   1   8  -7       72.49       82.22      6.31 o 
   2   8  -7       24.11       29.76      6.00 o 
   3   8  -7      230.98      230.50      7.03 o 
   4   8  -7      690.63      814.11     11.54 o 
   5   8  -7      174.63      176.69      6.87 o 
   6   8  -7        8.03        8.41     10.31 o 
   7   8  -7      512.89      545.43     17.54 o 
   8   8  -7     1874.76     1765.80     53.42 o 
   9   8  -7      193.99      192.90      8.47 o 
  10   8  -7        0.11        7.65      7.55 o 
  11   8  -7      248.31      258.88     10.40 o 
  12   8  -7     2236.46     2559.87     25.74 o 
  13   8  -7      108.54      108.56      8.63 o 
  14   8  -7        2.94        0.48      6.58 o 
  15   8  -7        3.32        7.20      8.07 o 
  16   8  -7      208.59      197.82      9.46 o 
  17   8  -7       21.31       21.23      8.88 o 
  18   8  -7        2.36        8.70      8.71 o 
  19   8  -7      179.56      198.24     10.12 o 
   0   9  -7     1494.68     1561.39     27.11 o 
   1   9  -7       17.79       11.04      6.19 o 
   2   9  -7        5.24        2.11      6.28 o 
   3   9  -7       51.89       50.71      6.39 o 
   4   9  -7      845.02      751.94      9.66 o 
   5   9  -7       96.14      115.40     11.01 o 
   6   9  -7       27.99       24.99      7.61 o 
   7   9  -7      119.63      113.39      7.97 o 
   8   9  -7        3.96       12.08      9.23 o 
   9   9  -7       21.13       29.41      7.95 o 
  10   9  -7       25.41       31.12      7.88 o 
  11   9  -7        9.63        2.27      7.57 o 
  12   9  -7       59.21       54.82      9.68 o 
  13   9  -7       14.99       19.84      7.42 o 
  14   9  -7        6.82        6.38      7.01 o 
  15   9  -7       13.36       24.80      8.14 o 
  16   9  -7       57.39       62.83     11.74 o 
   1  10  -7        1.19       -6.52      6.52 o 
   2  10  -7        4.72       -3.20      6.03 o 
   3  10  -7       96.02       72.24      6.64 o 
   4  10  -7       13.29       12.21      7.86 o 
   5  10  -7       41.74       30.65      7.72 o 
   6  10  -7       20.24       30.47      8.70 o 
   7  10  -7       78.44       88.76      8.42 o 
   8  10  -7        2.79       26.90      7.89 o 
   9  10  -7       79.92       69.12      8.15 o 
  10  10  -7        9.52        1.45      7.94 o 
  11  10  -7       79.64       99.62     11.70 o 
  12  10  -7      509.37      490.53     20.11 o 
   0   0  -6   148980.56   149772.09    319.39 o 
   2   0  -6       64.34       49.83     13.52 o 
   4   0  -6     2378.93     2210.48     17.10 o 
   6   0  -6       15.15       11.28      3.79 o 
   8   0  -6     1528.62     1912.68     34.34 o 
  10   0  -6       13.39       13.36      3.11 o 
  12   0  -6      321.34      321.80      4.70 o 
  14   0  -6       17.21        4.90      5.85 o 
  16   0  -6       45.59       39.85      8.66 o 
  18   0  -6       17.45       15.80      9.87 o 
  20   0  -6     1164.65     1207.81     14.46 o 
  22   0  -6       12.61       13.35     12.23 o 
  24   0  -6     2370.97     2429.71     38.80 o 
  26   0  -6        1.72       -6.95      9.31 o 
  28   0  -6       47.38       64.83     17.98 o 
   1   1  -6       27.40       26.33      1.84 o 
   2   1  -6        5.64        6.88      0.97 o 
   3   1  -6        2.60        7.38      2.38 o 
   4   1  -6    30078.88    33318.31    151.54 o 
   5   1  -6       47.78       40.51      2.52 o 
   6   1  -6        5.50        2.16      2.35 o 
   7   1  -6       64.24       82.95      3.70 o 
   8   1  -6     2425.99     3434.09     41.06 o 
   9   1  -6      208.73      170.43      5.96 o 
  10   1  -6        4.80        4.86      2.05 o 
  11   1  -6        7.27        5.96      2.05 o 
  12   1  -6     3315.36     3588.96     18.44 o 
  13   1  -6       85.16       86.65      6.27 o 
  14   1  -6        0.11       -1.95      4.17 o 
  15   1  -6      151.72      151.03     10.01 o 
  16   1  -6      929.80      801.63      7.81 o 
  17   1  -6        6.26        8.09      4.85 o 
  18   1  -6        4.76       -0.27      5.08 o 
  19   1  -6      443.11      420.18      8.65 o 
  20   1  -6     1086.99     1050.92     17.43 o 
  21   1  -6       71.83       59.34      6.11 o 
  22   1  -6        2.80       -2.88      5.91 o 
  23   1  -6        7.88       -5.48      6.29 o 
  24   1  -6       13.69        4.89      6.31 o 
  25   1  -6        3.83        8.84      7.77 o 
  26   1  -6        0.09       -0.76      7.95 o 
  27   1  -6       30.19       32.59      8.14 o 
  28   1  -6       79.46      111.51      9.00 o 
  29   1  -6        0.88       -4.48      8.57 o 
   0   2  -6     3930.69     3957.17     13.79 o 
   1   2  -6     3013.60     2866.04     62.63 o 
   2   2  -6       16.84       27.92      5.89 o 
   3   2  -6      969.86      872.44     16.75 o 
   4   2  -6       62.63       86.05      6.17 o 
   5   2  -6     1047.34      920.51     26.69 o 
   6   2  -6        1.95        6.24      3.18 o 
   7   2  -6     1236.13     1137.47     36.00 o 
   8   2  -6       70.97       76.77      6.08 o 
   9   2  -6     2325.61     2282.46     36.18 o 
  10   2  -6        6.70        4.98      2.31 o 
  11   2  -6      143.83      107.18      7.10 o 
  12   2  -6      157.48      176.95      5.66 o 
  13   2  -6       73.55       53.85      4.33 o 
  14   2  -6        4.45        1.80      4.21 o 
  15   2  -6     1153.46     1171.56     12.83 o 
  16   2  -6     1208.57     1168.32      9.02 o 
  17   2  -6      592.00      570.68     12.52 o 
  18   2  -6        3.01        0.75      6.12 o 
  19   2  -6       67.26       55.45      6.69 o 
  20   2  -6      191.75      218.39      7.78 o 
  21   2  -6      183.08      164.43     11.49 o 
  22   2  -6       11.73        3.99      6.95 o 
  23   2  -6      195.55      208.76     11.00 o 
  24   2  -6      380.69      373.90      9.91 o 
  25   2  -6       27.78       23.38      8.01 o 
  26   2  -6        1.77        4.24     10.24 o 
  27   2  -6        9.92        7.28     10.56 o 
  28   2  -6      101.38      145.73     11.86 o 
  29   2  -6       34.73       28.96     17.03 o 
   1   3  -6      104.91      105.33      3.00 o 
   2   3  -6        0.30       -0.10      2.33 o 
   3   3  -6      560.11      533.80      5.90 o 
   4   3  -6      309.16      450.92      4.95 o 
   5   3  -6       28.78       29.78      2.44 o 
   6   3  -6        7.51        6.38      2.60 o 
   7   3  -6       35.13       37.28      4.66 o 
   8   3  -6     6119.63     6569.83     64.21 o 
   9   3  -6      302.29      356.14      9.29 o 
  10   3  -6        0.12       -3.37      3.37 o 
  11   3  -6        6.07        5.15      3.51 o 
  12   3  -6     2696.19     2946.41     13.88 o 
  13   3  -6       33.29       27.21      3.73 o 
  14   3  -6        1.75       -2.67      5.16 o 
  15   3  -6      175.00      160.49     12.44 o 
  16   3  -6     1395.24     1534.29     20.51 o 
  17   3  -6      254.47      273.87     12.96 o 
  18   3  -6        2.70       -1.25      8.45 o 
  19   3  -6      381.16      385.43     11.34 o 
  20   3  -6       67.96       55.86      9.30 o 
  21   3  -6       13.19       13.62      8.97 o 
  22   3  -6        3.31        2.06      8.93 o 
  23   3  -6        1.07       -9.83      9.83 o 
  24   3  -6       10.14        5.43      9.83 o 
  25   3  -6       19.62       14.45      9.89 o 
  26   3  -6        0.75        9.52     10.26 o 
  27   3  -6        8.51       30.51     10.65 o 
  28   3  -6      216.46      221.70     18.28 o 
   0   4  -6    15161.15    15665.45    255.04 o 
   1   4  -6       40.07       54.37      3.28 o 
   2   4  -6        6.06       13.27      3.68 o 
   3   4  -6     1979.28     2068.50     21.98 o 
   4   4  -6     1251.61     1104.54     12.48 o 
   5   4  -6      168.12      136.67      9.91 o 
   6   4  -6        0.65       -0.51      3.35 o 
   7   4  -6      865.40      769.15     10.06 o 
   8   4  -6     4796.12     5076.52     87.57 o 
   9   4  -6      162.42      179.89      5.38 o 
  10   4  -6       16.32       15.21      5.20 o 
  11   4  -6       60.91       45.78      4.64 o 
  12   4  -6       23.34       25.82      4.64 o 
  13   4  -6      376.27      368.57      9.58 o 
  14   4  -6        1.26        0.84     18.98 o 
  15   4  -6      534.31      592.51     27.25 o 
  16   4  -6     2200.36     2307.08     18.87 o 
  17   4  -6      201.37      198.06      9.86 o 
  18   4  -6        5.12        1.97      8.72 o 
  19   4  -6      120.35      112.47      9.29 o 
  20   4  -6       23.81       31.63      9.03 o 
  21   4  -6        2.33       -2.71      9.13 o 
  22   4  -6        1.76       -0.35      9.22 o 
  23   4  -6        3.11       -4.52     13.46 o 
  24   4  -6     1029.71     1001.69     16.99 o 
  25   4  -6       63.46       62.66     11.42 o 
  26   4  -6        7.49       12.55     11.29 o 
  27   4  -6       15.68       18.84     11.92 o 
   1   5  -6      267.29      250.44      7.12 o 
   2   5  -6        5.44        4.46      3.55 o 
   3   5  -6      263.26      259.20     10.71 o 
   4   5  -6       68.39       62.02      5.32 o 
   5   5  -6       35.64       33.54      3.80 o 
   6   5  -6       10.86       16.20      3.85 o 
   7   5  -6       48.03       45.13      4.08 o 
   8   5  -6     3534.15     3458.64     38.94 o 
   9   5  -6      125.69      137.28      5.67 o 
  10   5  -6       18.16       19.36      4.92 o 
  11   5  -6      164.10      173.93      7.07 o 
  12   5  -6      110.74      114.60      8.16 o 
  13   5  -6       54.82       46.24      7.96 o 
  14   5  -6        7.75       -4.48      8.07 o 
  15   5  -6      285.54      269.62     25.64 o 
  16   5  -6       91.34      110.37     27.61 o 
  17   5  -6        7.06        0.51      8.47 o 
  18   5  -6        0.88       -1.45      8.88 o 
  19   5  -6      164.10      150.85     10.15 o 
  20   5  -6      227.18      235.18      8.80 o 
  21   5  -6       15.81       12.11      7.36 o 
  22   5  -6        6.61       -1.77      9.84 o 
  23   5  -6      257.82      209.27     11.59 o 
  24   5  -6      221.24      250.52     13.78 o 
  25   5  -6       48.54       33.89     10.55 o 
  26   5  -6        2.22       12.09     10.71 o 
   0   6  -6     2361.33     2524.62     15.85 o 
   1   6  -6     1337.49     1420.40     19.16 o 
   2   6  -6       10.73        8.91      4.06 o 
   3   6  -6      551.92      527.12      8.13 o 
   4   6  -6      179.21      217.37      8.82 o 
   5   6  -6      346.15      320.09      8.42 o 
   6   6  -6       29.38       24.31      4.30 o 
   7   6  -6       92.25       62.84      4.51 o 
   8   6  -6      207.11      259.95      5.46 o 
   9   6  -6      148.59      132.12      6.16 o 
  10   6  -6       14.82       14.35      5.49 o 
  11   6  -6      133.55       95.37      6.01 o 
  12   6  -6       34.64       26.32     10.61 o 
  13   6  -6      228.71      190.35      9.48 o 
  14   6  -6        3.15       -8.45      8.45 o 
  15   6  -6      303.52      266.73     10.42 o 
  16   6  -6      101.24      101.45      9.13 o 
  17   6  -6       14.78        8.18      7.02 o 
  18   6  -6        3.41       -1.70      7.52 o 
  19   6  -6       26.23       13.50      8.31 o 
  20   6  -6       68.22       94.31      8.42 o 
  21   6  -6       14.18       10.31      7.76 o 
  22   6  -6        2.27        0.73      8.10 o 
  23   6  -6      128.25      111.98     11.22 o 
  24   6  -6      271.64      254.97     29.52 o 
  25   6  -6      117.96      113.52     16.64 o 
   1   7  -6       67.19       74.12      6.70 o 
   2   7  -6        9.01        8.77      5.14 o 
   3   7  -6      105.56      102.45      4.65 o 
   4   7  -6      809.27      783.00     12.42 o 
   5   7  -6        3.86       11.24      4.35 o 
   6   7  -6        1.90       -2.42      4.38 o 
   7   7  -6       18.55       10.93      6.72 o 
   8   7  -6      175.12      180.30      6.97 o 
   9   7  -6      577.47      534.69      8.82 o 
  10   7  -6        2.56        0.46      5.53 o 
  11   7  -6       50.87       54.26     10.75 o 
  12   7  -6      126.18       97.31      7.44 o 
  13   7  -6      104.04       92.90      8.50 o 
  14   7  -6        4.76       -5.96      7.64 o 
  15   7  -6      113.19       97.74      8.03 o 
  16   7  -6      280.52      271.47      9.00 o 
  17   7  -6       82.75       60.54      8.15 o 
  18   7  -6        1.27        1.74      8.23 o 
  19   7  -6      192.68      206.52      9.74 o 
  20   7  -6       87.80       92.50      8.65 o 
  21   7  -6      193.87      183.72      9.80 o 
  22   7  -6        4.10        4.69      9.02 o 
  23   7  -6       26.39       27.88      8.91 o 
   0   8  -6      346.38      286.99     21.86 o 
   1   8  -6     1471.53     1616.07     28.75 o 
   2   8  -6       19.57       31.30      6.02 o 
   3   8  -6       15.06       11.25      4.98 o 
   4   8  -6      625.87      650.44     10.50 o 
   5   8  -6      285.77      299.60      6.23 o 
   6   8  -6       23.18       19.07      5.93 o 
   7   8  -6      427.59      470.76     10.44 o 
   8   8  -6     1854.04     2095.32     31.05 o 
   9   8  -6      839.77      800.39     10.04 o 
  10   8  -6       20.07       40.46      6.23 o 
  11   8  -6       36.16       64.10      7.26 o 
  12   8  -6       83.91       89.68     11.80 o 
  13   8  -6        7.36       -1.27      9.95 o 
  14   8  -6        2.54        2.38      7.35 o 
  15   8  -6      117.53      119.80     13.64 o 
  16   8  -6      645.55      735.02     15.21 o 
  17   8  -6        0.51        8.28      8.21 o 
  18   8  -6        0.27       10.34      8.70 o 
  19   8  -6       31.53       55.59      9.10 o 
  20   8  -6      301.92      350.43     12.81 o 
   1   9  -6      100.61       92.64      6.18 o 
   2   9  -6        4.99        2.04      6.04 o 
   3   9  -6       82.12       89.93      6.49 o 
   4   9  -6        3.53       11.03      8.85 o 
   5   9  -6       77.10       67.71      7.42 o 
   6   9  -6        3.36        2.73      5.86 o 
   7   9  -6       74.12       69.24      6.37 o 
   8   9  -6        4.39       14.35      6.28 o 
   9   9  -6      307.94      325.26      7.78 o 
  10   9  -6        0.59        6.50      5.87 o 
  11   9  -6       10.99       13.60      6.26 o 
  12   9  -6       63.08       42.13      7.18 o 
  13   9  -6        4.23       11.22      7.64 o 
  14   9  -6        0.38        1.44      8.00 o 
  15   9  -6       70.89       64.06      7.98 o 
  16   9  -6      136.85      123.13     11.98 o 
  17   9  -6        6.34       -4.54     10.62 o 
   0  10  -6       20.00       -4.63      9.14 o 
   1  10  -6        2.95       -5.83      5.83 o 
   2  10  -6        5.06       -6.19      6.19 o 
   3  10  -6       67.52       60.89      6.51 o 
   4  10  -6      128.11      147.21      7.90 o 
   5  10  -6       85.29       76.92     11.67 o 
   6  10  -6       10.45        5.29      7.71 o 
   7  10  -6      512.43      504.14     10.56 o 
   8  10  -6      123.36      135.23      7.51 o 
   9  10  -6       48.25       38.99      6.24 o 
  10  10  -6        8.73        4.08      6.39 o 
  11  10  -6       15.97       19.75      7.62 o 
  12  10  -6      127.66      131.27     14.77 o 
  13  10  -6       22.64        1.19     12.95 o 
   1  11  -6       16.17       13.58      6.82 o 
   2  11  -6        2.40       17.45      6.63 o 
   3  11  -6        2.45        4.04      7.40 o 
   4  11  -6      134.68      133.30     18.32 o 
   5  11  -6       14.76       24.87     14.96 o 
   2   0  -5       41.20       32.79      6.62 o 
   4   0  -5    48072.46    53990.55    197.54 o 
   6   0  -5       24.29       16.49      3.10 o 
   8   0  -5    40719.32    42741.27    188.11 o 
  10   0  -5        0.94        2.11      2.65 o 
  12   0  -5     3452.55     3396.14     16.57 o 
  14   0  -5        8.74       14.00      5.73 o 
  16   0  -5     3536.21     3335.21     24.68 o 
  18   0  -5        4.63        4.01      6.90 o 
  20   0  -5       43.43       51.14      8.07 o 
  22   0  -5        1.63       -1.57      8.48 o 
  24   0  -5      426.72      311.53     11.25 o 
  26   0  -5       17.07        9.59      9.15 o 
  28   0  -5        4.54       -9.53      9.53 o 
  30   0  -5        3.57       14.15     17.21 o 
   0   1  -5    13368.89    13998.04     65.98 o 
   1   1  -5       13.10       17.68      1.63 o 
   2   1  -5        1.91        1.35      1.39 o 
   3   1  -5      431.44      424.22     11.73 o 
   4   1  -5    16528.37    17992.90     82.69 o 
   5   1  -5       19.95       23.19      2.22 o 
   6   1  -5        9.62        7.45      2.18 o 
   7   1  -5       41.81       45.55      1.99 o 
   8   1  -5     2765.43     2723.49     22.60 o 
   9   1  -5       16.90        7.98      1.85 o 
  10   1  -5        8.07        6.98      1.87 o 
  11   1  -5       52.25       34.75      4.05 o 
  12   1  -5        3.18        3.78      1.92 o 
  13   1  -5        0.68       -3.79      3.86 o 
  14   1  -5        5.12        0.47      3.96 o 
  15   1  -5      110.89       94.78      5.47 o 
  16   1  -5     1131.85     1058.70     11.11 o 
  17   1  -5      212.38      205.92      5.83 o 
  18   1  -5        1.31       -2.58      4.83 o 
  19   1  -5       38.96       29.51      5.25 o 
  20   1  -5       53.14       40.52      5.66 o 
  21   1  -5      324.79      324.75     10.73 o 
  22   1  -5        3.16       -5.77      5.77 o 
  23   1  -5       12.68       16.65      6.04 o 
  24   1  -5      849.41      893.92     14.83 o 
  25   1  -5        8.19       14.43      7.57 o 
  26   1  -5        4.36       -2.25      9.40 o 
  27   1  -5       36.53       18.40      8.09 o 
  28   1  -5       21.66       21.84      8.38 o 
  29   1  -5        2.94       -4.68      9.68 o 
  30   1  -5        0.21        0.03     11.63 o 
   1   2  -5      363.43      252.03     10.67 o 
   2   2  -5       13.59       15.07      2.02 o 
   3   2  -5     2093.32     1971.45     39.84 o 
   4   2  -5      934.72     1066.00     18.40 o 
   5   2  -5     2159.49     2002.15     50.88 o 
   6   2  -5        8.28       13.79      2.83 o 
   7   2  -5      852.87      750.35     35.09 o 
   8   2  -5     2664.85     2739.54     26.59 o 
   9   2  -5      824.69      807.56     20.13 o 
  10   2  -5        6.86        6.20      3.00 o 
  11   2  -5     1725.09     1670.48     20.84 o 
  12   2  -5     1403.46     1582.22      8.46 o 
  13   2  -5      838.56      731.00     28.72 o 
  14   2  -5        1.84        0.18      4.85 o 
  15   2  -5      144.00      121.79      5.90 o 
  16   2  -5     2337.27     2481.90     36.40 o 
  17   2  -5      263.39      229.23      7.03 o 
  18   2  -5        5.93        8.99      6.07 o 
  19   2  -5      494.23      522.62     18.82 o 
  20   2  -5      273.78      250.87      7.80 o 
  21   2  -5       86.75       70.75      7.13 o 
  22   2  -5        4.40       -2.46      6.99 o 
  23   2  -5        9.17        7.79      6.98 o 
  24   2  -5       21.37       19.42      7.28 o 
  25   2  -5       17.75       17.58      7.40 o 
  26   2  -5        3.43       -0.07      7.68 o 
  27   2  -5      178.23      177.99     12.73 o 
  28   2  -5       29.92       27.14     11.39 o 
  29   2  -5       94.24       89.11     11.16 o 
   0   3  -5    25063.71    27435.03    413.26 o 
   1   3  -5      245.68      215.07      7.53 o 
   2   3  -5        4.89        2.60      2.06 o 
   3   3  -5      572.24      536.04     13.37 o 
   4   3  -5      577.44      630.66      7.55 o 
   5   3  -5       37.50       29.86      2.27 o 
   6   3  -5        1.47       -0.52      2.34 o 
   7   3  -5      122.18       95.33      5.59 o 
   8   3  -5       27.71       12.48      2.61 o 
   9   3  -5       49.81       42.80      3.03 o 
  10   3  -5        5.21        1.69      2.20 o 
  11   3  -5       69.18       74.16      3.49 o 
  12   3  -5     1076.90     1092.23      7.02 o 
  13   3  -5      210.35      207.45      9.69 o 
  14   3  -5        9.95        3.60      4.75 o 
  15   3  -5       56.50       48.91      5.44 o 
  16   3  -5     2779.97     2867.96     14.65 o 
  17   3  -5       67.08       61.18      6.81 o 
  18   3  -5        6.69        8.79      6.27 o 
  19   3  -5      279.03      260.98     12.76 o 
  20   3  -5       84.10      130.37     14.44 o 
  21   3  -5       13.11        5.70      8.68 o 
  22   3  -5        1.64       -5.41      8.80 o 
  23   3  -5        6.57       -2.48      9.04 o 
  24   3  -5       73.47       66.09      9.89 o 
  25   3  -5       82.22       77.51     10.38 o 
  26   3  -5        4.84       10.19     10.15 o 
  27   3  -5       33.36       36.59     10.94 o 
  28   3  -5      628.39      668.14     15.78 o 
   1   4  -5       61.78       48.06      2.89 o 
   2   4  -5       21.73       21.80      2.73 o 
   3   4  -5      166.05      150.18     13.28 o 
   4   4  -5     5247.44     5869.08     46.30 o 
   5   4  -5      239.38      190.40     10.65 o 
   6   4  -5        8.97        5.51      2.70 o 
   7   4  -5      416.41      323.99      9.47 o 
   8   4  -5     4061.03     3769.14     24.61 o 
   9   4  -5     1642.76     1656.93     41.66 o 
  10   4  -5       21.27       17.15      4.16 o 
  11   4  -5      174.30      170.20      5.24 o 
  12   4  -5      786.47      740.19     31.76 o 
  13   4  -5      146.04      140.28      7.85 o 
  14   4  -5        1.06       -0.94      7.23 o 
  15   4  -5       28.01       29.58     12.21 o 
  16   4  -5     8657.75     8889.41     32.93 o 
  17   4  -5        8.96       21.23      8.57 o 
  18   4  -5        3.93        0.29      8.23 o 
  19   4  -5      121.19      126.89      9.47 o 
  20   4  -5      568.73      530.89     12.96 o 
  21   4  -5       21.77        6.72      9.00 o 
  22   4  -5        1.25       -0.02      8.96 o 
  23   4  -5       11.73       13.38      9.75 o 
  24   4  -5       10.70       12.33     12.61 o 
  25   4  -5      131.41      132.10     11.28 o 
  26   4  -5       10.54        8.33     10.61 o 
  27   4  -5       70.19       74.42     12.38 o 
  28   4  -5       63.80       82.78     16.92 o 
   0   5  -5    19519.64    21719.70    261.90 o 
   1   5  -5      564.37      623.24      8.65 o 
   2   5  -5        4.46        5.58      2.93 o 
   3   5  -5       87.94       66.95      4.58 o 
   4   5  -5      113.79      100.74      3.37 o 
   5   5  -5       13.71        4.42      3.00 o 
   6   5  -5        1.78        3.77      3.15 o 
   7   5  -5      835.56      774.35      9.90 o 
   8   5  -5        9.94        5.99      3.79 o 
   9   5  -5      158.01      155.21      6.03 o 
  10   5  -5        0.11       -0.29      4.51 o 
  11   5  -5      940.21     1011.20     25.13 o 
  12   5  -5     1800.71     1918.01     17.12 o 
  13   5  -5      522.50      488.66     20.69 o 
  14   5  -5        9.07        3.02      7.95 o 
  15   5  -5      204.17      209.37      9.09 o 
  16   5  -5      920.34      876.38     12.92 o 
  17   5  -5      423.49      394.90     10.89 o 
  18   5  -5        2.11       -5.90      6.98 o 
  19   5  -5       22.23       11.08      6.72 o 
  20   5  -5        8.01        2.97      7.21 o 
  21   5  -5       52.25       43.13      7.95 o 
  22   5  -5        4.79       -9.39     10.11 o 
  23   5  -5      178.75      154.19     16.96 o 
  24   5  -5        3.95       25.39     10.93 o 
  25   5  -5       35.21       49.81     11.82 o 
  26   5  -5        2.79        3.07     10.73 o 
   1   6  -5      155.26      121.89      3.23 o 
   2   6  -5       33.29       34.09      2.90 o 
   3   6  -5      434.68      437.32      6.77 o 
   4   6  -5     1298.01     1378.14     12.88 o 
   5   6  -5      260.72      253.12      6.79 o 
   6   6  -5       23.84       23.39      3.69 o 
   7   6  -5      711.68      658.41      6.76 o 
   8   6  -5     1908.47     1956.82     20.61 o 
   9   6  -5      302.88      278.12      7.04 o 
  10   6  -5        5.44        4.31      4.53 o 
  11   6  -5      683.46      625.85      9.20 o 
  12   6  -5       84.53       97.30      5.79 o 
  13   6  -5      922.20      833.33      9.13 o 
  14   6  -5        8.03        7.78      6.37 o 
  15   6  -5      123.09      109.79      6.97 o 
  16   6  -5      511.12      541.82      9.69 o 
  17   6  -5       21.21       15.37      7.06 o 
  18   6  -5        5.36        5.01      7.16 o 
  19   6  -5       28.48       19.96      7.26 o 
  20   6  -5      327.44      285.56     11.22 o 
  21   6  -5       40.05       27.42      9.26 o 
  22   6  -5        3.43        7.41      8.24 o 
  23   6  -5       30.65       53.09     24.65 o 
  24   6  -5       31.71       55.58     26.23 o 
  25   6  -5       91.67       85.41     11.34 o 
   0   7  -5       44.27       39.46     10.38 o 
   1   7  -5        6.45        1.00      5.38 o 
   2   7  -5        8.66        0.86      3.93 o 
   3   7  -5      145.30      153.58      4.88 o 
   4   7  -5      690.90      643.63     17.79 o 
   5   7  -5        1.68        2.13      3.82 o 
   6   7  -5        6.60        5.21      3.88 o 
   7   7  -5       10.15        5.58      3.99 o 
   8   7  -5      358.68      364.53      8.66 o 
   9   7  -5       36.03       39.36      4.81 o 
  10   7  -5       12.02       -1.23      5.67 o 
  11   7  -5       19.85        9.05      5.72 o 
  12   7  -5       32.28       11.37      5.75 o 
  13   7  -5       30.11       18.31      5.84 o 
  14   7  -5        0.25       -5.03      6.10 o 
  15   7  -5      236.49      203.25      7.28 o 
  16   7  -5        1.70        2.78      7.18 o 
  17   7  -5       61.69       57.69      7.67 o 
  18   7  -5       19.57       25.94      7.83 o 
  19   7  -5       49.39       45.98      8.16 o 
  20   7  -5       35.92       46.19      8.06 o 
  21   7  -5       19.32       20.58      8.30 o 
  22   7  -5        4.04        6.28      8.59 o 
  23   7  -5      189.57      200.84     12.98 o 
   1   8  -5      412.28      426.93     10.64 o 
   2   8  -5       51.43       73.27      5.30 o 
   3   8  -5      391.10      425.00     10.31 o 
   4   8  -5      596.16      688.81     10.68 o 
   5   8  -5      160.33      166.06      5.65 o 
   6   8  -5       52.36       49.54      5.25 o 
   7   8  -5      402.80      460.24      8.11 o 
   8   8  -5     3403.73     3418.96     39.70 o 
   9   8  -5      240.36      267.11      7.34 o 
  10   8  -5       11.79       24.82      7.62 o 
  11   8  -5      916.42      858.32      9.56 o 
  12   8  -5      434.49      435.31      9.72 o 
  13   8  -5      303.89      261.63      7.59 o 
  14   8  -5        0.44        2.10      6.44 o 
  15   8  -5      127.95      122.67      7.27 o 
  16   8  -5       91.72       90.66      7.12 o 
  17   8  -5        9.55        4.60      7.46 o 
  18   8  -5        3.37       -7.48      7.48 o 
  19   8  -5       45.47       23.40      8.14 o 
  20   8  -5      491.32      552.11     11.95 o 
  21   8  -5      149.53      147.87     19.30 o 
   0   9  -5      171.23      202.10     10.97 o 
   1   9  -5        3.37       -3.35      5.70 o 
   2   9  -5        5.65       -1.48      5.68 o 
   3   9  -5      313.04      304.16      7.27 o 
   4   9  -5      467.66      436.13     13.22 o 
   5   9  -5        7.86        5.24      5.09 o 
   6   9  -5       17.58       16.87      5.73 o 
   7   9  -5       89.80       80.56      6.13 o 
   8   9  -5      398.13      433.60     17.63 o 
   9   9  -5       28.26       11.71      5.98 o 
  10   9  -5       12.48        3.43      6.03 o 
  11   9  -5       47.64       47.87      6.82 o 
  12   9  -5       63.54       52.96      6.66 o 
  13   9  -5        8.59        5.69      6.09 o 
  14   9  -5        5.70       -1.36      6.25 o 
  15   9  -5       30.91       10.27      7.93 o 
  16   9  -5        4.51        0.55      8.02 o 
  17   9  -5        1.61       -2.91      8.49 o 
  18   9  -5        8.47        2.24     10.93 o 
   1  10  -5       26.44       24.83      6.11 o 
   2  10  -5       19.52       12.79      6.03 o 
   3  10  -5      155.61      148.28      6.92 o 
   4  10  -5      228.79      276.79      8.89 o 
   5  10  -5      296.85      288.01      9.13 o 
   6  10  -5       40.65       35.81      7.57 o 
   7  10  -5       92.54       97.46      6.98 o 
   8  10  -5      429.55      471.99     11.40 o 
   9  10  -5       30.75       31.46      7.09 o 
  10  10  -5        7.27        3.31      7.81 o 
  11  10  -5        7.07        5.14      6.36 o 
  12  10  -5      270.83      230.14     10.81 o 
  13  10  -5       17.10       14.13      6.78 o 
  14  10  -5        3.92        5.94      8.09 o 
   0  11  -5        5.34       21.67     12.72 o 
   1  11  -5        0.11       -3.56      7.16 o 
   2  11  -5        1.30        9.70      6.37 o 
   3  11  -5       11.42        5.91      7.16 o 
   4  11  -5       23.99       15.04      7.58 o 
   5  11  -5       21.12       30.87      7.87 o 
   6  11  -5        7.45       11.74      7.97 o 
   7  11  -5       31.03       17.96     10.49 o 
   0   0  -4    77252.87    81919.17    191.69 o 
   2   0  -4       22.75       16.62      2.03 o 
   4   0  -4   117208.69   119808.05    238.08 o 
   6   0  -4       20.70       11.72      4.24 o 
   8   0  -4    23022.92    25472.96    172.27 o 
  10   0  -4       10.36       12.58      4.33 o 
  12   0  -4     2808.92     3669.30     18.29 o 
  14   0  -4        9.67        5.90      5.48 o 
  16   0  -4    16624.30    18096.86    141.15 o 
  18   0  -4        3.85        0.27      6.70 o 
  20   0  -4       93.71      118.98      8.10 o 
  22   0  -4        7.50       -1.54      7.83 o 
  24   0  -4      252.82      217.84     10.19 o 
  26   0  -4        1.56       -5.69      9.26 o 
  28   0  -4        3.75       -4.24     15.40 o 
  30   0  -4        1.97       11.40     15.26 o 
   1   1  -4       49.44       41.29      2.07 o 
   2   1  -4        6.73       27.78      1.39 o 
   3   1  -4       17.21       16.72      3.16 o 
   4   1  -4    12667.23    13606.15     74.19 o 
   5   1  -4      991.52      986.78     40.39 o 
   6   1  -4        8.37        6.04      2.76 o 
   7   1  -4       56.16       48.58      2.53 o 
   8   1  -4    23065.70    24719.47     72.63 o 
   9   1  -4       61.88       58.53      6.06 o 
  10   1  -4        4.24        0.92      2.96 o 
  11   1  -4      339.18      335.97     11.88 o 
  12   1  -4      941.24      748.35     19.93 o 
  13   1  -4        3.50        5.76      3.62 o 
  14   1  -4        6.13        6.07      3.79 o 
  15   1  -4       56.12       55.81      4.38 o 
  16   1  -4     3226.26     3458.91     38.04 o 
  17   1  -4       30.03       28.15      4.74 o 
  18   1  -4        2.03       -3.69      4.68 o 
  19   1  -4       11.30        5.30      4.94 o 
  20   1  -4      634.04      660.02      8.17 o 
  21   1  -4      101.55       68.15      5.80 o 
  22   1  -4        0.59       -2.91      5.69 o 
  23   1  -4       79.12       84.71      7.57 o 
  24   1  -4      606.31      684.62     13.61 o 
  25   1  -4       32.05       29.27      7.71 o 
  26   1  -4        0.17        1.24      7.58 o 
  27   1  -4       11.29        7.25      8.13 o 
  28   1  -4      422.26      423.76     10.80 o 
  29   1  -4        8.59        3.36      7.97 o 
  30   1  -4        0.67       -6.05     10.70 o 
   0   2  -4     6401.71     7898.32     80.36 o 
   1   2  -4     2051.72     1752.77     37.51 o 
   2   2  -4       11.38       11.75      1.70 o 
   3   2  -4     1528.66     1317.81     25.86 o 
   4   2  -4       99.89      114.26     10.90 o 
   5   2  -4      970.76      799.52     19.13 o 
   6   2  -4        6.08       12.77      2.24 o 
   7   2  -4     4838.79     4702.01     45.17 o 
   8   2  -4     1550.09     1643.82      8.28 o 
   9   2  -4     2109.53     1926.29     40.29 o 
  10   2  -4       19.15       19.27      3.79 o 
  11   2  -4      554.36      532.05      6.59 o 
  12   2  -4       47.13       52.42      4.82 o 
  13   2  -4      303.30      272.56     11.77 o 
  14   2  -4        7.09        5.05      4.49 o 
  15   2  -4      690.45      628.09     12.70 o 
  16   2  -4      338.75      368.61      6.92 o 
  17   2  -4      872.75      843.82     11.22 o 
  18   2  -4       15.31        7.47      5.87 o 
  19   2  -4      122.91      103.50      6.63 o 
  20   2  -4       90.43       74.46      6.79 o 
  21   2  -4       36.58       25.57      6.62 o 
  22   2  -4        0.38       -6.02      8.02 o 
  23   2  -4        4.71       -3.42      6.92 o 
  24   2  -4      585.77      634.77     10.63 o 
  25   2  -4      141.58      144.28      8.32 o 
  26   2  -4        3.54        4.16      7.61 o 
  27   2  -4       53.10       52.72      8.35 o 
  28   2  -4        1.72       -7.15     11.04 o 
  29   2  -4        2.52      -10.98     10.98 o 
  30   2  -4        1.80        1.22     14.86 o 
   1   3  -4      681.56      621.60     26.37 o 
   2   3  -4        0.02        1.27      1.90 o 
   3   3  -4      664.64      581.70     11.22 o 
   4   3  -4     3408.37     3802.20     32.19 o 
   5   3  -4       96.94       80.94      2.36 o 
   6   3  -4        4.91        3.19      2.06 o 
   7   3  -4       16.65       16.55      2.27 o 
   8   3  -4     3891.78     3988.27     26.51 o 
   9   3  -4       35.58       46.12      2.68 o 
  10   3  -4        2.82        4.06      2.08 o 
  11   3  -4      141.53      139.77      3.95 o 
  12   3  -4     4582.30     4464.54     37.91 o 
  13   3  -4      210.43      201.13      4.59 o 
  14   3  -4        0.87        1.25      4.25 o 
  15   3  -4      481.60      431.10      9.85 o 
  16   3  -4     1437.53     1532.44     20.08 o 
  17   3  -4       76.49       68.43      6.34 o 
  18   3  -4        0.80        4.99      5.91 o 
  19   3  -4     1173.16     1202.39     31.36 o 
  20   3  -4      612.39      657.72      9.99 o 
  21   3  -4       84.47       81.48      9.34 o 
  22   3  -4        5.31       -5.01      8.46 o 
  23   3  -4       62.92       57.80      9.23 o 
  24   3  -4       23.18       32.43      9.45 o 
  25   3  -4       35.12       35.70     10.05 o 
  26   3  -4        1.43       -1.11     10.12 o 
  27   3  -4       63.08       57.04     11.18 o 
  28   3  -4      592.10      590.06     22.83 o 
  29   3  -4       67.03       81.24     12.01 o 
   0   4  -4      132.09       44.56      5.69 o 
   1   4  -4     2785.91     2861.32     31.54 o 
   2   4  -4        9.29       15.84      4.06 o 
   3   4  -4      798.60      782.01      8.56 o 
   4   4  -4     4638.95     5802.73     45.45 o 
   5   4  -4      930.91      868.69     29.81 o 
   6   4  -4       22.12       17.93      2.27 o 
   7   4  -4      156.79      153.26      4.66 o 
   8   4  -4     8322.92     9483.04    103.44 o 
   9   4  -4      463.63      389.60      9.85 o 
  10   4  -4       14.45       14.24      3.87 o 
  11   4  -4       53.92       55.16      3.09 o 
  12   4  -4     4530.43     4796.28     34.11 o 
  13   4  -4       30.35       30.55      6.77 o 
  14   4  -4        3.20        2.85      6.62 o 
  15   4  -4       37.97       29.40      7.29 o 
  16   4  -4      276.50      281.92     12.13 o 
  17   4  -4      326.49      334.13     10.46 o 
  18   4  -4        3.60        5.51      6.61 o 
  19   4  -4       31.63       22.84      6.69 o 
  20   4  -4      290.02      255.06      8.03 o 
  21   4  -4       36.90       17.80      8.93 o 
  22   4  -4        0.52        7.37      8.83 o 
  23   4  -4       22.69       24.65      9.95 o 
  24   4  -4     2381.15     2549.08     22.89 o 
  25   4  -4       62.31       79.90     11.57 o 
  26   4  -4        3.38       -1.94     15.05 o 
  27   4  -4        5.06        5.97     12.10 o 
  28   4  -4      299.51      307.05     12.91 o 
   1   5  -4     1062.06     1052.12     15.02 o 
   2   5  -4        0.74        4.33      3.07 o 
   3   5  -4      405.82      374.53      8.20 o 
   4   5  -4      308.20      315.93      3.62 o 
   5   5  -4        7.62       14.67      3.16 o 
   6   5  -4        7.06        3.99      3.41 o 
   7   5  -4       48.28       44.24      3.12 o 
   8   5  -4     3720.38     3552.00     18.13 o 
   9   5  -4      296.50      311.11      5.47 o 
  10   5  -4        9.77        6.72      3.78 o 
  11   5  -4       62.23       51.50      4.25 o 
  12   5  -4      460.60      441.23      7.64 o 
  13   5  -4      658.51      668.72      8.91 o 
  14   5  -4        4.11        7.92      5.22 o 
  15   5  -4      511.46      490.24      7.52 o 
  16   5  -4      235.48      231.18      8.06 o 
  17   5  -4      248.82      264.43      7.87 o 
  18   5  -4        4.42       -1.17      6.82 o 
  19   5  -4      244.77      225.40      8.17 o 
  20   5  -4      110.35       97.24      7.90 o 
  21   5  -4      153.55      138.06      8.30 o 
  22   5  -4       15.06       13.43      9.95 o 
  23   5  -4        9.51       17.71     14.00 o 
  24   5  -4      166.83      159.48     11.22 o 
  25   5  -4       29.13       21.74     10.03 o 
  26   5  -4        2.90       -5.10     11.02 o 
  27   5  -4       25.92       16.75     11.62 o 
   0   6  -4      561.34      435.91      9.72 o 
   1   6  -4      143.85      115.24      2.75 o 
   2   6  -4        7.48        6.92      2.39 o 
   3   6  -4     1139.40     1104.31     13.83 o 
   4   6  -4      311.35      298.32      4.68 o 
   5   6  -4      766.75      765.71      6.11 o 
   6   6  -4       23.83       26.35      3.37 o 
   7   6  -4      795.14      838.81      7.72 o 
   8   6  -4     2013.81     2242.63     27.81 o 
   9   6  -4      211.25      177.64      9.27 o 
  10   6  -4        7.71       10.54      5.00 o 
  11   6  -4      210.05      194.85      6.04 o 
  12   6  -4      181.05      206.72      6.13 o 
  13   6  -4      376.29      344.62      6.94 o 
  14   6  -4       38.67       32.23      5.66 o 
  15   6  -4      665.56      580.64      8.35 o 
  16   6  -4      630.93      642.22      8.58 o 
  17   6  -4      224.15      193.14      6.89 o 
  18   6  -4        8.42        0.77      7.52 o 
  19   6  -4       11.35        2.61      7.35 o 
  20   6  -4      106.05      106.11      7.85 o 
  21   6  -4      100.41       82.56      8.28 o 
  22   6  -4        9.25        5.59      7.76 o 
  23   6  -4      133.69      117.88     15.10 o 
  24   6  -4       40.93       37.23     10.19 o 
  25   6  -4       82.40       71.58     11.18 o 
  26   6  -4        3.73       14.50     15.38 o 
   1   7  -4       56.79       47.46      3.54 o 
   2   7  -4       10.61       12.93      3.97 o 
   3   7  -4      154.40      159.55      4.70 o 
   4   7  -4      201.19      170.94      9.01 o 
   5   7  -4      346.72      338.23      7.55 o 
   6   7  -4        6.60        1.62      3.71 o 
   7   7  -4      224.95      215.45      4.61 o 
   8   7  -4      509.05      546.08      6.40 o 
   9   7  -4       28.01       13.61      5.39 o 
  10   7  -4        8.54       10.66      5.44 o 
  11   7  -4      346.00      315.22      7.05 o 
  12   7  -4      177.91      163.43      6.45 o 
  13   7  -4       25.79       20.16      6.81 o 
  14   7  -4        2.48       -1.80      5.66 o 
  15   7  -4       14.29       11.81      5.98 o 
  16   7  -4      108.43      107.16      6.73 o 
  17   7  -4       20.74       12.05      6.32 o 
  18   7  -4        0.99       -6.44      6.44 o 
  19   7  -4      569.85      550.33      9.49 o 
  20   7  -4       14.28        6.40      7.58 o 
  21   7  -4       72.93       56.04      9.48 o 
  22   7  -4        0.11        4.53      8.27 o 
  23   7  -4      152.84      167.34      9.43 o 
  24   7  -4        2.39      -11.22     11.22 o 
   0   8  -4    15273.17    16085.09     54.39 o 
   1   8  -4      355.18      418.91     13.15 o 
   2   8  -4        9.66        7.02      4.83 o 
   3   8  -4      443.53      455.65      7.95 o 
   4   8  -4     1088.68     1052.04     16.00 o 
   5   8  -4      521.90      539.00     10.71 o 
   6   8  -4       16.64       19.78      5.01 o 
   7   8  -4      547.87      591.42     11.34 o 
   8   8  -4      926.50     1066.44     14.73 o 
   9   8  -4      327.92      324.83      7.32 o 
  10   8  -4       36.31       50.87      6.13 o 
  11   8  -4       91.52       91.30      8.60 o 
  12   8  -4        3.90        9.49      9.37 o 
  13   8  -4       64.04       55.14      7.46 o 
  14   8  -4       14.11        6.61      7.42 o 
  15   8  -4      133.14      106.26      6.95 o 
  16   8  -4       95.91       34.37      6.46 o 
  17   8  -4       80.91       58.91      6.68 o 
  18   8  -4        5.15        3.34      6.53 o 
  19   8  -4       32.31       39.37      7.19 o 
  20   8  -4       19.47       35.08      7.40 o 
  21   8  -4        4.81       13.82      8.16 o 
  22   8  -4        0.46        6.09      8.51 o 
   1   9  -4       69.39       62.09      6.02 o 
   2   9  -4       26.34       22.11      5.57 o 
   3   9  -4       87.93       88.66      6.16 o 
   4   9  -4       45.52       58.28      5.20 o 
   5   9  -4      211.69      187.32      5.82 o 
   6   9  -4        0.15        1.66      5.44 o 
   7   9  -4      165.16      158.88     11.97 o 
   8   9  -4      123.78      120.83     11.67 o 
   9   9  -4       69.76       56.67      6.06 o 
  10   9  -4        1.54       -0.45      5.96 o 
  11   9  -4      198.11      191.15      7.10 o 
  12   9  -4       10.15        9.63      7.12 o 
  13   9  -4       25.36       20.21      8.00 o 
  14   9  -4        1.37       -7.73      7.73 o 
  15   9  -4       29.43       31.55      8.64 o 
  16   9  -4      237.01      232.25      9.74 o 
  17   9  -4       58.87       38.76      8.44 o 
  18   9  -4        1.22       -3.23      7.95 o 
  19   9  -4       66.98       56.06      8.77 o 
   0  10  -4     1340.37     1472.46     52.67 o 
   1  10  -4      205.73      205.56      7.13 o 
   2  10  -4       20.70       15.75      8.66 o 
   3  10  -4      350.01      361.88      7.81 o 
   4  10  -4       62.29      108.12      6.60 o 
   5  10  -4      219.13      225.47      8.58 o 
   6  10  -4       23.55       20.97      5.96 o 
   7  10  -4       54.18       38.40      6.10 o 
   8  10  -4       44.41       44.59      7.13 o 
   9  10  -4      111.28      106.59      6.75 o 
  10  10  -4        2.00       -3.52      6.38 o 
  11  10  -4       21.78       26.07      6.55 o 
  12  10  -4       86.71       87.77      7.02 o 
  13  10  -4        6.28       -0.04      6.32 o 
  14  10  -4        2.30       -5.33      8.14 o 
  15  10  -4       61.45       58.36      8.40 o 
   1  11  -4       57.31       77.55      8.51 o 
   2  11  -4        1.00       10.27      7.66 o 
   3  11  -4        7.17        7.43      8.51 o 
   4  11  -4       14.49       10.51      8.67 o 
   5  11  -4        8.82       22.37      7.52 o 
   6  11  -4        0.86       10.16      7.70 o 
   7  11  -4       54.57       48.71      8.92 o 
   8  11  -4        9.17       -4.30     12.64 o 
   9  11  -4        3.40       -1.33      8.76 o 
   2   0  -3        0.29        1.86      2.12 o 
   4   0  -3   177460.27   168847.19   1203.45 o 
   6   0  -3       48.06       46.28      2.68 o 
   8   0  -3       80.18       85.48      4.01 o 
  10   0  -3       15.92       11.07      2.71 o 
  12   0  -3     3459.45     3313.58     36.45 o 
  14   0  -3        0.86        0.73      2.67 o 
  16   0  -3       60.00       46.29      6.69 o 
  18   0  -3       27.03       18.01      6.75 o 
  20   0  -3        1.04       -0.62      7.10 o 
  22   0  -3        6.06        7.16      7.56 o 
  24   0  -3       12.04       -2.44      9.16 o 
  26   0  -3        2.38        8.60     12.66 o 
  28   0  -3       12.18        0.75     14.73 o 
  30   0  -3        7.66      -16.39     16.39 o 
   0   1  -3    18752.66    19951.40    337.80 o 
   1   1  -3       18.07       13.02      0.99 o 
   2   1  -3       15.64       13.63      1.60 o 
   3   1  -3       36.43       19.86      2.04 o 
   4   1  -3    49160.01    53849.55    587.03 o 
   5   1  -3       38.81       45.20      2.15 o 
   6   1  -3       11.06       13.88      3.52 o 
   7   1  -3        5.83       14.30      2.35 o 
   8   1  -3     5155.58     5865.36     41.39 o 
   9   1  -3       91.78       93.54      7.56 o 
  10   1  -3        0.94       -0.77      1.69 o 
  11   1  -3       33.24       34.59      2.18 o 
  12   1  -3     6012.81     6895.94     42.95 o 
  13   1  -3      230.38      267.41      9.25 o 
  14   1  -3        3.13        3.58      2.07 o 
  15   1  -3      107.67       99.22      3.34 o 
  16   1  -3     1076.04     1171.98      8.30 o 
  17   1  -3       60.06       63.52      4.84 o 
  18   1  -3        2.98       -3.91      4.58 o 
  19   1  -3       71.89       75.75      5.25 o 
  20   1  -3     2114.86     2303.75     33.53 o 
  21   1  -3        5.71       19.07      6.49 o 
  22   1  -3        1.81       -1.34      6.61 o 
  23   1  -3      154.59      140.35      7.73 o 
  24   1  -3      678.79      657.88     10.50 o 
  25   1  -3        4.33        8.08      7.48 o 
  26   1  -3        6.30       -6.57      7.48 o 
  27   1  -3        3.04       -3.20      7.81 o 
  28   1  -3       89.54       62.66      8.41 o 
  29   1  -3      106.14       89.61     12.78 o 
  30   1  -3        0.58       -6.97     10.91 o 
   1   2  -3      838.58      543.17     18.02 o 
   2   2  -3        2.77        2.67      1.54 o 
   3   2  -3     2542.16     2098.71     67.70 o 
   4   2  -3     4578.29     4822.79     24.20 o 
   5   2  -3     1484.95     1236.89     43.43 o 
   6   2  -3        6.19        8.70      2.14 o 
   7   2  -3     1085.70      959.40     20.74 o 
   8   2  -3     7515.44     8410.20     33.55 o 
   9   2  -3      793.32      649.64     20.52 o 
  10   2  -3       13.33       17.97      4.59 o 
  11   2  -3     4121.55     4117.23    103.98 o 
  12   2  -3     6124.26     5852.69     23.21 o 
  13   2  -3     2779.58     2615.76     49.34 o 
  14   2  -3        8.81       10.65      2.83 o 
  15   2  -3      146.92      127.54      5.34 o 
  16   2  -3      208.20      227.37      5.98 o 
  17   2  -3      121.67      114.00      5.79 o 
  18   2  -3        0.53        4.98      5.73 o 
  19   2  -3      922.33     1000.50     17.27 o 
  20   2  -3      633.43      569.55     10.61 o 
  21   2  -3      298.79      295.39      8.25 o 
  22   2  -3        3.98       -3.19      6.74 o 
  23   2  -3       72.64       57.67      7.34 o 
  24   2  -3      109.85      101.12      7.68 o 
  25   2  -3      147.68      127.64      8.03 o 
  26   2  -3       13.77        7.66      7.76 o 
  27   2  -3      211.48      229.36      9.33 o 
  28   2  -3        9.46       18.37      8.14 o 
  29   2  -3        2.76        3.25      8.09 o 
  30   2  -3        0.85       -4.51     10.60 o 
   0   3  -3    18292.45    19372.17    172.04 o 
   1   3  -3      377.33      370.46     15.21 o 
   2   3  -3        0.09        1.46      1.47 o 
   3   3  -3       33.61       35.38      6.33 o 
   4   3  -3    24912.87    26628.33    118.06 o 
   5   3  -3      438.50      404.34     25.85 o 
   6   3  -3        9.53        9.84      1.70 o 
   7   3  -3       25.96       26.45      1.92 o 
   8   3  -3      153.20      232.51      3.34 o 
   9   3  -3       27.85       28.72      1.95 o 
  10   3  -3        0.27        1.33      1.58 o 
  11   3  -3     2490.01     2434.81     32.78 o 
  12   3  -3       98.32       95.72      4.26 o 
  13   3  -3      146.15      133.41      3.29 o 
  14   3  -3        1.21       -4.21      4.21 o 
  15   3  -3       20.77       21.25      4.84 o 
  16   3  -3      538.39      503.85     11.62 o 
  17   3  -3       56.72       63.46      4.63 o 
  18   3  -3        6.70        0.14      4.63 o 
  19   3  -3        4.42       31.86      5.65 o 
  20   3  -3     6387.11     6658.15     40.41 o 
  21   3  -3      276.50      310.37      9.46 o 
  22   3  -3        2.15        3.80      9.15 o 
  23   3  -3       88.51       95.38      9.78 o 
  24   3  -3        0.20        1.44      9.06 o 
  25   3  -3       12.29        7.79     10.63 o 
  26   3  -3        0.91       -2.14      9.71 o 
  27   3  -3      241.14      224.19     12.10 o 
  28   3  -3        6.78        5.52      9.83 o 
  29   3  -3       10.82       26.88     10.62 o 
   1   4  -3      655.96      591.79     14.93 o 
   2   4  -3       46.19       56.60      7.93 o 
   3   4  -3     1210.58     1144.97     28.85 o 
   4   4  -3     8508.22     9571.36     31.40 o 
   5   4  -3      581.65      529.17     19.45 o 
   6   4  -3       10.02       13.03      3.37 o 
   7   4  -3     1460.16     1459.28     19.08 o 
   8   4  -3     4337.53     4527.82     43.09 o 
   9   4  -3       90.92       92.17      3.52 o 
  10   4  -3        0.28        0.08      2.15 o 
  11   4  -3      304.97      299.43      8.00 o 
  12   4  -3       66.95      127.44      5.20 o 
  13   4  -3        1.81        7.38      4.67 o 
  14   4  -3        1.16        5.06      4.51 o 
  15   4  -3       17.87       15.13      4.59 o 
  16   4  -3       12.85        8.74      4.96 o 
  17   4  -3      246.96      238.26      6.40 o 
  18   4  -3        8.29        1.82      6.43 o 
  19   4  -3        5.25        1.52      6.52 o 
  20   4  -3      962.48      931.20     11.02 o 
  21   4  -3       24.87       22.87      8.80 o 
  22   4  -3        1.44        1.97      8.82 o 
  23   4  -3      254.08      277.64     11.49 o 
  24   4  -3      397.89      443.08     13.35 o 
  25   4  -3       29.91       19.72     10.44 o 
  26   4  -3        2.67       12.05     10.14 o 
  27   4  -3        1.06       -1.36     10.39 o 
  28   4  -3       61.78       24.02     11.07 o 
  29   4  -3        0.87      -11.75     15.33 o 
   0   5  -3     6144.35     6722.90     87.50 o 
   1   5  -3      475.34      534.22      7.66 o 
   2   5  -3       12.32       12.44      2.03 o 
   3   5  -3      191.47      184.57      3.98 o 
   4   5  -3     5015.00     5414.64     10.93 o 
   5   5  -3       12.45       10.39      2.33 o 
   6   5  -3        3.52        5.90      2.92 o 
   7   5  -3      106.54      129.24      3.60 o 
   8   5  -3       74.71       42.10      3.26 o 
   9   5  -3       85.87       73.41      4.09 o 
  10   5  -3        2.43        5.61      4.18 o 
  11   5  -3      716.03      697.87     10.18 o 
  12   5  -3        4.96        3.82      3.58 o 
  13   5  -3      148.76      155.00      4.71 o 
  14   5  -3       32.17       39.25      5.10 o 
  15   5  -3      215.32      227.79      6.33 o 
  16   5  -3      906.49      951.51      9.16 o 
  17   5  -3      238.60      223.06      7.54 o 
  18   5  -3       12.33        4.38      5.74 o 
  19   5  -3       26.42       30.06      6.36 o 
  20   5  -3     1611.68     1577.50     13.86 o 
  21   5  -3      327.24      337.06     10.54 o 
  22   5  -3        0.63        4.05      9.32 o 
  23   5  -3       11.91       11.02      9.87 o 
  24   5  -3        3.83        0.88     10.31 o 
  25   5  -3       76.69       71.00     14.70 o 
  26   5  -3        4.34       -8.38     14.02 o 
  27   5  -3        2.94       -7.92     10.01 o 
   1   6  -3      329.40      311.47      3.53 o 
   2   6  -3        3.80        4.70      2.26 o 
   3   6  -3      460.49      420.13      5.03 o 
   4   6  -3       17.34        4.83      2.67 o 
   5   6  -3       52.19       60.92      3.25 o 
   6   6  -3       13.59       16.86      3.54 o 
   7   6  -3      518.78      504.87     10.43 o 
   8   6  -3      756.58      951.69     19.95 o 
   9   6  -3      152.30      147.36      9.84 o 
  10   6  -3       34.94       38.53      4.75 o 
  11   6  -3     1153.29     1139.18     13.71 o 
  12   6  -3     4445.32     4428.21     14.88 o 
  13   6  -3      939.20      861.35     18.58 o 
  14   6  -3       19.16       20.21      5.42 o 
  15   6  -3      347.40      314.28      6.98 o 
  16   6  -3      267.12      261.16      9.40 o 
  17   6  -3      143.01      105.82      6.19 o 
  18   6  -3        7.91        2.62      5.78 o 
  19   6  -3       12.00        3.19      6.31 o 
  20   6  -3       12.80       12.91      6.26 o 
  21   6  -3      228.35      230.34      7.68 o 
  22   6  -3        3.37       -0.79      7.82 o 
  23   6  -3       91.47       62.93      9.94 o 
  24   6  -3       22.77        7.39      9.97 o 
  25   6  -3        5.40        1.48     12.19 o 
  26   6  -3        0.62       -7.80      9.99 o 
   0   7  -3       12.98        7.71      4.82 o 
   1   7  -3      516.97      532.27     11.98 o 
   2   7  -3        3.47        4.48      3.38 o 
   3   7  -3      777.51      800.14     13.15 o 
   4   7  -3     3274.47     3318.98     39.90 o 
   5   7  -3      263.62      253.26      6.02 o 
   6   7  -3        8.31        4.73      4.07 o 
   7   7  -3      438.92      471.28      8.88 o 
   8   7  -3      427.12      439.69     10.92 o 
   9   7  -3       17.60       17.89      4.95 o 
  10   7  -3       16.09       18.15      5.11 o 
  11   7  -3      499.54      484.07      7.64 o 
  12   7  -3      276.01      242.29      5.67 o 
  13   7  -3        2.81        1.04      5.52 o 
  14   7  -3        1.37       -2.60      5.80 o 
  15   7  -3       23.79       12.80      5.86 o 
  16   7  -3        5.38       -5.90      5.90 o 
  17   7  -3      341.74      294.85      7.65 o 
  18   7  -3        6.66        8.43      6.37 o 
  19   7  -3       42.74       33.66      6.59 o 
  20   7  -3      224.16      207.29      8.02 o 
  21   7  -3       35.28       37.42      7.17 o 
  22   7  -3        0.75        0.35      7.64 o 
  23   7  -3        9.85        5.48     12.68 o 
  24   7  -3      215.09      202.10     11.69 o 
   1   8  -3      723.99      768.55     16.14 o 
   2   8  -3       35.18       32.45      5.05 o 
   3   8  -3       59.42       59.53      5.86 o 
   4   8  -3      367.13      466.69     12.40 o 
   5   8  -3       72.65       49.50      5.03 o 
   6   8  -3       29.08       39.59      4.93 o 
   7   8  -3       45.05       40.23      5.89 o 
   8   8  -3       84.46       85.62     10.69 o 
   9   8  -3       69.19       69.07      5.93 o 
  10   8  -3        4.99       15.20      6.76 o 
  11   8  -3      735.76      741.21     10.94 o 
  12   8  -3      629.90      684.62     23.37 o 
  13   8  -3      528.94      457.51     21.38 o 
  14   8  -3        5.17       11.75      7.09 o 
  15   8  -3      147.02      126.55      8.23 o 
  16   8  -3       94.20       86.33      8.12 o 
  17   8  -3       20.50       20.00      6.51 o 
  18   8  -3        7.53        3.37      6.50 o 
  19   8  -3       42.54       28.39      6.55 o 
  20   8  -3      312.16      329.10      8.69 o 
  21   8  -3      205.05      185.43      8.03 o 
  22   8  -3        0.54       12.64      7.97 o 
   0   9  -3      181.99      251.92      9.42 o 
   1   9  -3      389.14      420.82      9.19 o 
   2   9  -3        0.17        4.97      4.84 o 
   3   9  -3      338.67      374.55      6.54 o 
   4   9  -3      142.53      126.17      5.84 o 
   5   9  -3       66.22       71.09      5.37 o 
   6   9  -3        7.49       11.60      5.66 o 
   7   9  -3      169.64      174.74      6.64 o 
   8   9  -3       53.59       62.90      6.02 o 
   9   9  -3      140.35      113.29      6.49 o 
  10   9  -3        6.97        4.77      5.91 o 
  11   9  -3      112.37       97.15      6.37 o 
  12   9  -3       13.15        7.45      7.43 o 
  13   9  -3        0.28       -2.27      7.42 o 
  14   9  -3        4.18        4.45      7.29 o 
  15   9  -3       18.54       17.89      7.87 o 
  16   9  -3       19.01        2.56      8.11 o 
  17   9  -3      125.08       89.17      8.69 o 
  18   9  -3        3.21       10.79     10.18 o 
  19   9  -3       57.88       61.62     12.15 o 
   1  10  -3      235.55      246.61      8.20 o 
   2  10  -3       57.47       63.87     10.51 o 
   3  10  -3      239.24      232.02      7.36 o 
   4  10  -3      792.08      881.19     22.46 o 
   5  10  -3      493.27      461.24     14.55 o 
   6  10  -3        8.51       10.36      5.98 o 
   7  10  -3       42.19       45.87      6.06 o 
   8  10  -3       19.80        9.70      5.74 o 
   9  10  -3       51.72       41.14      6.29 o 
  10  10  -3        2.46        1.39      6.15 o 
  11  10  -3        0.18        2.16      6.40 o 
  12  10  -3        6.47       18.29      6.78 o 
  13  10  -3        7.45        9.46      8.31 o 
  14  10  -3        1.83        9.80      9.26 o 
  15  10  -3       17.26       28.72      8.78 o 
   0  11  -3      579.09      633.18     25.12 o 
   1  11  -3        0.05       -0.63      6.32 o 
   2  11  -3        7.26       -6.32      6.34 o 
   3  11  -3       25.85       16.80      6.36 o 
   4  11  -3       30.86       20.64      7.45 o 
   5  11  -3       20.20       31.14      7.63 o 
   6  11  -3        8.81       13.41      7.50 o 
   7  11  -3       13.57       21.11      8.73 o 
   8  11  -3        1.95        9.49      6.59 o 
   9  11  -3        0.44        9.78      6.48 o 
  10  11  -3        0.73       10.21      6.48 o 
   2   0  -2        3.02      198.50      4.73 o 
   4   0  -2    23992.27    25461.55    276.50 o 
   6   0  -2       54.14       43.46      9.09 o 
   8   0  -2    21685.67    23605.35     75.78 o 
  10   0  -2       10.47        8.95      3.65 o 
  12   0  -2       41.50       44.05      3.18 o 
  14   0  -2        0.36       -1.42      3.10 o 
  16   0  -2     3766.09     3824.19     44.03 o 
  18   0  -2        1.03        2.47      6.45 o 
  20   0  -2     3002.58     3150.41     68.26 o 
  22   0  -2       13.43        5.31      7.24 o 
  24   0  -2       92.24      131.91      9.04 o 
  26   0  -2        2.43        0.40     13.16 o 
  28   0  -2       31.16       -1.49     14.62 o 
  30   0  -2        3.61        7.56     14.12 o 
   1   1  -2        1.43        0.39      1.26 o 
   2   1  -2        4.70        2.26      1.29 o 
   3   1  -2      115.96       84.49      5.89 o 
   4   1  -2    84597.93    86201.87    756.89 o 
   5   1  -2      332.57      283.94     21.64 o 
   6   1  -2        0.98       -1.34      1.34 o 
   7   1  -2      178.84      199.17      8.27 o 
   8   1  -2       17.74        8.85      3.15 o 
   9   1  -2      254.61      253.59      6.26 o 
  10   1  -2        2.32        1.91      1.62 o 
  11   1  -2       47.67      102.45     18.77 o 
  12   1  -2    39012.63    41043.25    256.44 o 
  13   1  -2      528.56      517.32     37.26 o 
  14   1  -2        3.89        3.70      2.27 o 
  15   1  -2       80.50       70.72      2.73 o 
  16   1  -2      516.98      517.71      4.25 o 
  17   1  -2       45.80       34.35      3.47 o 
  18   1  -2        2.52       -3.43      5.13 o 
  19   1  -2        1.82        1.84      5.51 o 
  20   1  -2      619.78      575.39      8.80 o 
  21   1  -2        6.07       15.31      6.30 o 
  22   1  -2        1.04        1.86      6.46 o 
  23   1  -2      133.99      127.13      7.52 o 
  24   1  -2      952.37     1006.54     12.90 o 
  25   1  -2       52.22       65.53      7.58 o 
  26   1  -2        2.10        0.48      7.52 o 
  27   1  -2       59.74       40.98      7.94 o 
  28   1  -2       92.64       57.08      8.31 o 
  29   1  -2       20.36        2.94      8.22 o 
  30   1  -2        3.51       -1.97     13.75 o 
  31   1  -2        6.31        3.51     11.35 o 
   0   2  -2    30998.70    30989.85    516.32 o 
   1   2  -2     1399.91     1047.05     65.74 o 
   2   2  -2        0.95       15.32      3.17 o 
   3   2  -2      329.92      214.32     16.71 o 
   4   2  -2   107985.95   106100.92    557.51 o 
   5   2  -2      505.76      366.11     17.04 o 
   6   2  -2        7.89       24.34      4.15 o 
   7   2  -2     4254.32     3838.57     56.49 o 
   8   2  -2     3570.45     4166.62     31.07 o 
   9   2  -2     3523.40     3311.10     20.81 o 
  10   2  -2       20.81       23.60      3.37 o 
  11   2  -2      938.56      783.84     11.82 o 
  12   2  -2      430.54      512.47      5.93 o 
  13   2  -2      412.78      349.11      8.32 o 
  14   2  -2       13.45       25.57      5.75 o 
  15   2  -2     1689.83     1731.28     28.22 o 
  16   2  -2       24.32       39.65      3.56 o 
  17   2  -2      778.54      734.88     14.53 o 
  18   2  -2        7.28        4.92      5.26 o 
  19   2  -2      147.60      136.34      9.93 o 
  20   2  -2     2067.20     2246.75     51.18 o 
  21   2  -2      337.59      338.70      8.49 o 
  22   2  -2        3.09        0.85      6.61 o 
  23   2  -2      201.02      190.75      7.90 o 
  24   2  -2        5.34        9.51      7.19 o 
  25   2  -2      149.62      144.36      8.24 o 
  26   2  -2        1.93        3.80      7.35 o 
  27   2  -2        5.13        7.65      7.89 o 
  28   2  -2      229.44      210.72      9.36 o 
  29   2  -2       43.42       27.97      8.42 o 
  30   2  -2        0.89       -2.33      9.47 o 
   1   3  -2      163.68      154.30      7.51 o 
   2   3  -2        4.70        4.23      1.84 o 
   3   3  -2        8.51        2.26      1.47 o 
   4   3  -2      137.96       62.63      3.39 o 
   5   3  -2      939.01      908.94     19.57 o 
   6   3  -2        3.52        9.28      2.48 o 
   7   3  -2      559.09      518.06      8.72 o 
   8   3  -2      388.96      344.72      3.48 o 
   9   3  -2      224.91      216.23      7.50 o 
  10   3  -2       12.25       11.54      1.91 o 
  11   3  -2      527.46      498.99     11.75 o 
  12   3  -2    18443.17    19324.21     83.01 o 
  13   3  -2      141.22      151.90      3.99 o 
  14   3  -2        1.94        2.53      2.71 o 
  15   3  -2      103.78       88.06      3.21 o 
  16   3  -2      466.75      449.03      5.32 o 
  17   3  -2      329.55      337.22      5.25 o 
  18   3  -2        2.62        4.15      4.53 o 
  19   3  -2      295.49      326.93      9.35 o 
  20   3  -2     7851.90     8148.87     36.26 o 
  21   3  -2      520.85      610.75     16.94 o 
  22   3  -2        8.50       15.78      7.14 o 
  23   3  -2       22.59       27.12      7.11 o 
  24   3  -2     1153.72     1246.17     16.57 o 
  25   3  -2       42.28       33.95      9.68 o 
  26   3  -2       10.01       12.47      9.87 o 
  27   3  -2       43.52       42.10     10.14 o 
  28   3  -2      185.79      222.67     11.85 o 
  29   3  -2        2.12        6.23     10.66 o 
  30   3  -2        8.03        6.05     13.10 o 
   0   4  -2     2267.15     2310.84     25.95 o 
   1   4  -2     4388.43     4537.21     71.50 o 
   2   4  -2       32.52       47.54      6.93 o 
   3   4  -2      776.54      739.11     15.40 o 
   4   4  -2     4091.40     4333.61     17.12 o 
   5   4  -2     2026.98     2111.98     38.36 o 
   6   4  -2       25.73       19.04      3.36 o 
   7   4  -2       54.11       39.16      1.60 o 
   8   4  -2      216.22      217.02      4.92 o 
   9   4  -2        1.31        3.95      1.84 o 
  10   4  -2       16.58       13.02      1.80 o 
  11   4  -2        0.54        5.30      2.01 o 
  12   4  -2        7.44       36.13      9.36 o 
  13   4  -2       37.64       33.46      2.81 o 
  14   4  -2        2.39       -0.95      3.48 o 
  15   4  -2       39.30       36.21      3.85 o 
  16   4  -2      185.37      168.30      5.78 o 
  17   4  -2      239.43      267.07      7.52 o 
  18   4  -2       21.81       20.84      5.41 o 
  19   4  -2      236.28      236.66      6.64 o 
  20   4  -2       20.00       16.58      5.78 o 
  21   4  -2      169.73      186.64     10.32 o 
  22   4  -2       14.07       16.36     12.14 o 
  23   4  -2       28.42       27.80      9.62 o 
  24   4  -2      196.06      218.56     13.59 o 
  25   4  -2        2.72        9.63     10.23 o 
  26   4  -2        4.17        6.39      9.67 o 
  27   4  -2        4.65        7.78      9.88 o 
  28   4  -2      244.94      285.15     19.92 o 
  29   4  -2        3.12        0.59     14.67 o 
   1   5  -2      242.17      228.31      5.09 o 
   2   5  -2       11.57        8.23      1.87 o 
   3   5  -2      233.22      221.49      4.41 o 
   4   5  -2      172.82      335.76      8.03 o 
   5   5  -2      950.78      917.28      9.29 o 
   6   5  -2       18.82       30.60      2.37 o 
   7   5  -2      407.02      455.34      8.94 o 
   8   5  -2      697.81      650.48      7.58 o 
   9   5  -2      569.58      535.13     14.00 o 
  10   5  -2        2.32        7.13      3.25 o 
  11   5  -2       57.79       56.98      4.10 o 
  12   5  -2     7114.63     7776.18     45.26 o 
  13   5  -2      100.06       76.96      4.66 o 
  14   5  -2        9.42        6.80      3.88 o 
  15   5  -2     1057.38     1033.39     14.56 o 
  16   5  -2      960.26     1088.01      9.50 o 
  17   5  -2      122.47      103.03      5.97 o 
  18   5  -2        1.12       -4.08      5.55 o 
  19   5  -2      253.40      251.26      7.27 o 
  20   5  -2     3783.72     3893.49     39.72 o 
  21   5  -2      229.98      270.09      7.78 o 
  22   5  -2        6.10        7.31      7.68 o 
  23   5  -2       65.36       76.52     10.13 o 
  24   5  -2      171.96      152.10     23.09 o 
  25   5  -2       42.52       22.45     10.00 o 
  26   5  -2        1.13       -5.35     10.17 o 
  27   5  -2        4.16        7.94     10.26 o 
  28   5  -2       24.49       30.10     14.42 o 
   0   6  -2     3882.39     4426.66     39.62 o 
   1   6  -2       30.68       37.14      2.57 o 
   2   6  -2        0.69       -0.83      2.44 o 
   3   6  -2       37.03       22.96      2.67 o 
   4   6  -2    10244.42    10526.27     42.98 o 
   5   6  -2      515.93      481.46      6.00 o 
   6   6  -2        3.79        4.24      3.37 o 
   7   6  -2      872.13      820.81      6.26 o 
   8   6  -2      104.89      118.99      3.92 o 
   9   6  -2      955.61      978.38     13.82 o 
  10   6  -2       13.95       15.94      4.47 o 
  11   6  -2      382.38      306.39      6.57 o 
  12   6  -2      275.80      362.33      5.55 o 
  13   6  -2      248.86      228.83      7.57 o 
  14   6  -2       23.58       29.19      4.56 o 
  15   6  -2      901.94      879.39     19.92 o 
  16   6  -2      719.23      763.49      8.98 o 
  17   6  -2      581.60      549.77     17.35 o 
  18   6  -2        6.15        7.06      6.17 o 
  19   6  -2       81.87       78.56      7.56 o 
  20   6  -2      202.30      235.48      7.52 o 
  21   6  -2      163.42      145.08      7.11 o 
  22   6  -2        4.73        3.55      7.73 o 
  23   6  -2       63.50       42.80      7.84 o 
  24   6  -2       15.72        0.28      7.96 o 
  25   6  -2       16.98        7.71      9.62 o 
  26   6  -2        2.46      -10.49     10.49 o 
   1   7  -2       94.38      102.01      5.30 o 
   2   7  -2       73.12       69.74      3.60 o 
   3   7  -2      167.68      186.43      4.79 o 
   4   7  -2     6875.43     6957.47     53.75 o 
   5   7  -2       17.21       19.65      4.06 o 
   6   7  -2        3.45        1.27      3.89 o 
   7   7  -2       45.21       42.06      4.77 o 
   8   7  -2      460.38      473.70      6.75 o 
   9   7  -2       10.21        3.32      5.87 o 
  10   7  -2        8.22        3.41      5.01 o 
  11   7  -2       78.56       75.78      4.80 o 
  12   7  -2     4573.13     4592.69     30.27 o 
  13   7  -2       59.58       50.86      5.35 o 
  14   7  -2        0.91        2.89      4.84 o 
  15   7  -2       52.29       44.90      5.86 o 
  16   7  -2      151.54      166.06      6.61 o 
  17   7  -2       60.85       49.17      6.09 o 
  18   7  -2       17.31       11.85      5.86 o 
  19   7  -2        0.84       -6.31      6.31 o 
  20   7  -2       47.82       39.37      6.36 o 
  21   7  -2       62.12       74.18      7.11 o 
  22   7  -2        4.68        2.35      6.71 o 
  23   7  -2       70.15       41.77     11.39 o 
  24   7  -2        9.74       -4.43      7.96 o 
   0   8  -2     4439.91     4554.84    111.24 o 
   1   8  -2       66.63       78.52      6.14 o 
   2   8  -2       27.74       51.97     10.18 o 
   3   8  -2      987.16      988.95     17.44 o 
   4   8  -2      657.89      660.31      7.02 o 
   5   8  -2       19.69       20.75      4.88 o 
   6   8  -2        4.42       15.68      4.91 o 
   7   8  -2     1196.54     1236.21     31.29 o 
   8   8  -2     1323.83     1412.99     21.29 o 
   9   8  -2      252.81      243.90     11.87 o 
  10   8  -2       25.87       29.96      6.78 o 
  11   8  -2       85.34       98.65      6.19 o 
  12   8  -2       59.95       69.16      6.14 o 
  13   8  -2      110.33       94.47      6.21 o 
  14   8  -2       13.52       18.99      7.18 o 
  15   8  -2      436.95      419.11      9.67 o 
  16   8  -2       59.51       90.34      8.41 o 
  17   8  -2      359.33      334.12     15.91 o 
  18   8  -2        4.84       20.51      8.71 o 
  19   8  -2       89.72       83.55      9.16 o 
  20   8  -2      162.47      171.46     10.29 o 
  21   8  -2        3.05        2.05      8.00 o 
  22   8  -2        0.06        1.57      8.37 o 
   1   9  -2      105.17      102.48      5.28 o 
   2   9  -2       63.66       73.23      5.28 o 
   3   9  -2       54.98       65.47      5.67 o 
   4   9  -2     2305.73     2373.28     30.06 o 
   5   9  -2       17.50       14.03      4.95 o 
   6   9  -2       10.26        5.35      5.42 o 
   7   9  -2       18.12       12.21      5.55 o 
   8   9  -2      503.15      529.15      9.44 o 
   9   9  -2        3.72        1.08      5.55 o 
  10   9  -2        2.68       -1.52      5.70 o 
  11   9  -2       29.52       22.98      6.12 o 
  12   9  -2     1235.63     1207.71     21.39 o 
  13   9  -2       17.85       29.63      8.40 o 
  14   9  -2        8.67        9.89      8.16 o 
  15   9  -2      184.78      159.30      8.75 o 
  16   9  -2        8.61        3.50      7.90 o 
  17   9  -2       30.63       17.08      7.97 o 
  18   9  -2        5.80        1.57      8.35 o 
  19   9  -2        0.98        5.12      8.41 o 
   0  10  -2      395.99      455.33     34.15 o 
   1  10  -2      685.02      675.77     20.00 o 
   2  10  -2       27.83       16.80      5.95 o 
   3  10  -2       89.88       93.05      6.35 o 
   4  10  -2      642.74      643.30     10.55 o 
   5  10  -2       98.16       98.06      9.63 o 
   6  10  -2       13.50       10.58      7.15 o 
   7  10  -2       32.01       16.48      6.76 o 
   8  10  -2      530.27      521.56     14.16 o 
   9  10  -2       39.52       23.08      5.92 o 
  10  10  -2        4.06        3.92      5.77 o 
  11  10  -2       11.91       21.80      5.44 o 
  12  10  -2      111.12      115.51      6.01 o 
  13  10  -2        5.60       17.14      6.27 o 
  14  10  -2        2.32        5.22      7.78 o 
  15  10  -2       27.18       48.79      9.78 o 
  16  10  -2        9.03        4.59      8.17 o 
   1  11  -2        2.61        6.31      6.20 o 
   2  11  -2        3.04       -1.09      6.04 o 
   3  11  -2        6.50        1.55      6.09 o 
   4  11  -2       27.48       36.89      7.47 o 
   5  11  -2      103.90      127.20     12.34 o 
   6  11  -2        3.60       -0.62      6.20 o 
   7  11  -2        9.49       -1.78      6.14 o 
   8  11  -2       92.89      106.59      8.11 o 
   9  11  -2        4.18       10.66     10.42 o 
  10  11  -2       12.72       12.19      6.30 o 
   4   0  -1     8607.63     9476.81     63.57 o 
   6   0  -1       12.57       14.78      1.74 o 
   8   0  -1    75044.23    73175.68    635.99 o 
  10   0  -1        7.96        6.31      2.41 o 
  12   0  -1     5463.45     6790.81     59.70 o 
  14   0  -1        6.08        6.57      3.51 o 
  16   0  -1     4537.86     4087.81     22.69 o 
  18   0  -1        9.46        5.13      4.15 o 
  20   0  -1     4263.10     4450.02    139.08 o 
  22   0  -1        0.32       11.97      9.43 o 
  24   0  -1       74.68       44.86     12.45 o 
  26   0  -1       12.97       25.26     13.56 o 
  28   0  -1     1007.41     1163.55     24.44 o 
  30   0  -1        2.65       17.98     14.42 o 
   1   1  -1       47.69       28.93      8.18 o 
   2   1  -1        0.42      183.20      3.00 o 
   3   1  -1      215.98      156.65     14.77 o 
   4   1  -1     6968.45     7338.72     31.11 o 
   5   1  -1       26.56       20.64      1.47 o 
   6   1  -1        2.16        2.09      1.25 o 
   7   1  -1      723.96      700.30      8.87 o 
   8   1  -1     6535.73     6794.65     28.91 o 
   9   1  -1        2.47        8.58      1.63 o 
  10   1  -1        4.38        3.81      1.64 o 
  11   1  -1      128.52      122.95      2.38 o 
  12   1  -1     3396.31     3778.98     33.21 o 
  13   1  -1      327.09      372.10      3.84 o 
  14   1  -1        3.59        4.02      2.31 o 
  15   1  -1       48.46       47.56      3.06 o 
  16   1  -1      175.36      202.30      3.88 o 
  17   1  -1       56.60       61.72      3.42 o 
  18   1  -1        4.61        6.41      3.22 o 
  19   1  -1       15.85        4.65      5.37 o 
  20   1  -1       78.94       47.55      5.83 o 
  21   1  -1       15.70        9.90      5.90 o 
  22   1  -1        1.23       -2.37      6.11 o 
  23   1  -1        7.05       20.07      7.00 o 
  24   1  -1      958.01      969.54     11.56 o 
  25   1  -1       83.08      101.30      9.45 o 
  26   1  -1        2.33        8.23      7.19 o 
  27   1  -1       62.11       92.87     11.16 o 
  28   1  -1     1051.71     1173.88     23.68 o 
  29   1  -1       16.05       31.38     10.27 o 
  30   1  -1        0.48        8.80     10.35 o 
  31   1  -1       33.27       23.48     10.67 o 
   1   2  -1      589.28      431.15     25.43 o 
   2   2  -1        6.01       11.61      1.71 o 
   3   2  -1     1618.47     1397.50     69.44 o 
   4   2  -1    17973.52    17347.32     44.46 o 
   5   2  -1     4832.22     4149.85     26.15 o 
   6   2  -1       18.97       28.62      5.85 o 
   7   2  -1      498.39      401.97     10.71 o 
   8   2  -1     7315.27     7612.99     49.71 o 
   9   2  -1      557.55      422.71      9.68 o 
  10   2  -1        5.70       38.37      6.99 o 
  11   2  -1     4065.40     4040.21     45.78 o 
  12   2  -1    11838.27    12045.52     38.75 o 
  13   2  -1     2571.89     2505.91     36.75 o 
  14   2  -1       28.68       38.27      3.68 o 
  15   2  -1      351.05      297.45      3.49 o 
  16   2  -1      986.40      988.90      7.14 o 
  17   2  -1      215.16      207.06      3.43 o 
  18   2  -1        4.45        7.42      4.06 o 
  19   2  -1      511.00      515.36      6.60 o 
  20   2  -1       12.03       11.26      5.88 o 
  21   2  -1      551.69      519.84      9.33 o 
  22   2  -1        8.53       18.84      6.54 o 
  23   2  -1      146.47      152.36      7.85 o 
  24   2  -1      114.44      124.09      7.83 o 
  25   2  -1      126.17      129.81     11.99 o 
  26   2  -1        1.14       -2.88      7.35 o 
  27   2  -1        1.03       -7.72      7.72 o 
  28   2  -1       60.96       68.99      8.26 o 
  29   2  -1       18.75       15.41      8.14 o 
  30   2  -1        7.05       -2.38      9.99 o 
   0   3  -1    22875.90    24155.68    233.06 o 
   1   3  -1      114.66       98.70      5.53 o 
   2   3  -1        3.07       13.54      1.45 o 
   3   3  -1      563.73      504.78     14.45 o 
   4   3  -1    20794.70    21607.05    147.14 o 
   5   3  -1      587.31      565.24     17.88 o 
   6   3  -1        3.52        5.23      1.59 o 
   7   3  -1      272.36      261.18      6.29 o 
   8   3  -1      347.96      511.24      9.53 o 
   9   3  -1      208.65      174.75      6.34 o 
  10   3  -1       13.02       12.99      1.71 o 
  11   3  -1       43.53       38.81      2.17 o 
  12   3  -1        3.94        3.83      2.44 o 
  13   3  -1      548.56      562.31      7.09 o 
  14   3  -1        2.76        3.16      2.71 o 
  15   3  -1       85.96       66.82      3.08 o 
  16   3  -1     1111.89     1124.46      6.31 o 
  17   3  -1       99.99      101.05      3.67 o 
  18   3  -1        2.01       -2.26      3.95 o 
  19   3  -1      217.38      238.45      6.26 o 
  20   3  -1      507.07      502.42     12.24 o 
  21   3  -1        9.67       19.67      6.72 o 
  22   3  -1        3.65       13.82      6.93 o 
  23   3  -1      212.55      226.69     14.78 o 
  24   3  -1       65.70       78.88      7.64 o 
  25   3  -1      160.27      152.00     26.82 o 
  26   3  -1        5.37        3.07      9.73 o 
  27   3  -1       17.14       23.48     10.38 o 
  28   3  -1      408.29      469.96     21.16 o 
  29   3  -1        3.65        3.05     12.38 o 
  30   3  -1        0.18      -11.80     12.97 o 
   1   4  -1      401.13      303.15      3.93 o 
   2   4  -1       10.40       19.80      4.43 o 
   3   4  -1     4679.37     4805.10     77.43 o 
   4   4  -1    13935.87    16393.42     42.85 o 
   5   4  -1     1592.61     1416.72     29.88 o 
   6   4  -1        6.48        7.86      2.26 o 
   7   4  -1     1027.63      975.08     14.64 o 
   8   4  -1    17822.31    18494.97     97.59 o 
   9   4  -1      397.81      392.75      4.94 o 
  10   4  -1        1.03        0.61      1.97 o 
  11   4  -1       19.04       19.65      2.45 o 
  12   4  -1     2368.21     2356.62     20.21 o 
  13   4  -1       30.60       28.25      2.70 o 
  14   4  -1        0.15       -1.18      2.81 o 
  15   4  -1       94.23       78.78      3.51 o 
  16   4  -1     7320.88     7533.00     67.84 o 
  17   4  -1       66.20       64.91      5.38 o 
  18   4  -1        3.16       -3.33      5.36 o 
  19   4  -1      206.11      214.96      6.48 o 
  20   4  -1     1329.71     1407.29     20.63 o 
  21   4  -1      271.96      265.70      8.62 o 
  22   4  -1        7.97        9.70      7.63 o 
  23   4  -1      309.78      329.64      9.67 o 
  24   4  -1      235.33      289.63     11.92 o 
  25   4  -1       16.71       39.48      9.94 o 
  26   4  -1        2.97       10.29      9.71 o 
  27   4  -1       30.46       18.03     10.13 o 
  28   4  -1       18.02        4.36      9.92 o 
  29   4  -1        0.07        2.60     14.41 o 
   0   5  -1    17676.92    18421.11    116.15 o 
   1   5  -1      129.05      143.24      5.65 o 
   2   5  -1       10.57        9.42      1.99 o 
   3   5  -1      605.66      649.69      6.68 o 
   4   5  -1     3624.23     3435.91     16.27 o 
   5   5  -1     1775.34     1933.37     27.57 o 
   6   5  -1       21.33       32.20      3.56 o 
   7   5  -1     1110.69     1137.14     10.54 o 
   8   5  -1       40.30       45.74      4.92 o 
   9   5  -1       96.86       80.87      2.99 o 
  10   5  -1        2.07        4.79      3.17 o 
  11   5  -1       55.06       41.27      3.57 o 
  12   5  -1      117.92       88.49      4.04 o 
  13   5  -1      494.66      458.94      5.76 o 
  14   5  -1       13.13       14.46      3.93 o 
  15   5  -1      153.37      162.74      4.87 o 
  16   5  -1     1394.18     1412.28     14.37 o 
  17   5  -1       59.76       57.53      5.60 o 
  18   5  -1       19.99       25.26      5.81 o 
  19   5  -1      167.07      186.13      6.91 o 
  20   5  -1     1204.43     1329.47     11.43 o 
  21   5  -1      459.71      461.66      9.85 o 
  22   5  -1        2.62        3.92      8.00 o 
  23   5  -1       74.28       60.83      8.00 o 
  24   5  -1       16.85        2.77      7.76 o 
  25   5  -1        1.60        0.00      9.37 o 
  26   5  -1        0.65        5.61     10.11 o 
  27   5  -1        0.71       -0.54     10.13 o 
  28   5  -1        9.74       -6.54      9.65 o 
   1   6  -1      224.94      193.55      5.56 o 
   2   6  -1        0.96        1.38      2.35 o 
   3   6  -1       65.06       85.94      3.77 o 
   4   6  -1     4335.92     4917.31     21.02 o 
   5   6  -1     1126.25     1114.93     17.52 o 
   6   6  -1        7.36        8.38      2.68 o 
   7   6  -1      105.06       81.13      3.81 o 
   8   6  -1     1536.28     1740.37     12.65 o 
   9   6  -1      143.33      128.52      4.74 o 
  10   6  -1       15.00       16.93      3.83 o 
  11   6  -1      755.99      721.38     10.34 o 
  12   6  -1      487.38      479.28      5.85 o 
  13   6  -1      276.87      265.09      5.38 o 
  14   6  -1        1.10        0.06      4.35 o 
  15   6  -1      346.41      294.16      5.86 o 
  16   6  -1      483.92      537.30      6.89 o 
  17   6  -1      216.52      194.37      6.62 o 
  18   6  -1       14.00       22.93      5.97 o 
  19   6  -1     1191.51     1172.88     12.35 o 
  20   6  -1      427.34      444.82     12.24 o 
  21   6  -1      205.86      166.18      8.20 o 
  22   6  -1        6.61       -9.34      9.34 o 
  23   6  -1       36.52       26.74      7.92 o 
  24   6  -1       59.24       47.02      7.99 o 
  25   6  -1       14.92       22.30      8.17 o 
  26   6  -1        1.10       -3.24     10.23 o 
   0   7  -1       45.45       28.59      4.71 o 
   1   7  -1      323.47      347.24      9.94 o 
   2   7  -1        5.01       12.22      3.60 o 
   3   7  -1     1765.27     1866.94     14.90 o 
   4   7  -1     2768.88     2913.98     23.86 o 
   5   7  -1       57.99       73.26      4.22 o 
   6   7  -1        4.67        1.68      4.46 o 
   7   7  -1       84.45       89.39      4.86 o 
   8   7  -1      513.77      532.45      8.84 o 
   9   7  -1       14.26        4.52      5.61 o 
  10   7  -1        8.03        7.79      4.19 o 
  11   7  -1       74.24       81.46      4.79 o 
  12   7  -1       50.71       34.07      4.61 o 
  13   7  -1      412.90      390.35     11.33 o 
  14   7  -1       14.57        9.93      4.78 o 
  15   7  -1       11.42        6.88      4.90 o 
  16   7  -1        3.39        5.57      6.05 o 
  17   7  -1      251.59      219.07     10.37 o 
  18   7  -1        6.83        7.36      5.92 o 
  19   7  -1       63.83       55.23      6.51 o 
  20   7  -1      399.64      451.28     12.90 o 
  21   7  -1      117.46      100.34      6.97 o 
  22   7  -1        3.70       -6.69      6.69 o 
  23   7  -1        4.69       -0.90      7.53 o 
  24   7  -1      172.94      163.97      9.09 o 
  25   7  -1        8.01       14.00      8.72 o 
   1   8  -1     1372.52     1405.08     24.56 o 
   2   8  -1       23.34       28.71      6.28 o 
   3   8  -1       44.30       55.82      5.91 o 
   4   8  -1     4478.10     4679.31     55.31 o 
   5   8  -1     1150.77     1158.89     21.81 o 
   6   8  -1        9.99       10.54      6.45 o 
   7   8  -1       61.56       63.66      6.15 o 
   8   8  -1     1994.71     1966.64     36.94 o 
   9   8  -1      185.96      201.15     14.86 o 
  10   8  -1        0.93        7.59      5.62 o 
  11   8  -1      203.31      214.10      6.68 o 
  12   8  -1     1210.57     1420.12     11.24 o 
  13   8  -1      272.52      255.08      9.61 o 
  14   8  -1       33.08       32.44      6.19 o 
  15   8  -1      312.35      294.38     12.90 o 
  16   8  -1      492.23      576.45     19.88 o 
  17   8  -1       49.17       58.04      7.86 o 
  18   8  -1        2.15        7.14      7.68 o 
  19   8  -1      391.75      353.59      9.96 o 
  20   8  -1       74.09       35.25      8.32 o 
  21   8  -1       29.52       25.43      6.80 o 
  22   8  -1        0.38       -2.80      8.60 o 
   0   9  -1       46.76       52.08      5.99 o 
   1   9  -1      242.24      257.55      5.72 o 
   2   9  -1       11.75        5.80      4.80 o 
   3   9  -1      761.55      802.29     10.85 o 
   4   9  -1      937.54     1024.60     12.98 o 
   5   9  -1       10.67       18.68      4.94 o 
   6   9  -1        0.14        2.73      4.83 o 
   7   9  -1      184.06      180.16      6.44 o 
   8   9  -1      209.76      236.82      6.88 o 
   9   9  -1       45.98       42.08      5.80 o 
  10   9  -1        4.36       -2.94      5.98 o 
  11   9  -1        0.35        0.97      6.03 o 
  12   9  -1       24.68       29.40      6.33 o 
  13   9  -1      457.16      409.14      8.51 o 
  14   9  -1        5.70        7.12      6.39 o 
  15   9  -1        6.89        9.13      7.49 o 
  16   9  -1        2.18       -5.90      8.53 o 
  17   9  -1       59.55       56.29     10.91 o 
  18   9  -1        0.07       -6.90     10.23 o 
  19   9  -1        0.46       -6.20     10.26 o 
  20   9  -1       17.71        6.94     11.33 o 
   1  10  -1      212.82      219.81     10.08 o 
   2  10  -1       36.66       25.84      5.89 o 
   3  10  -1      668.77      644.46      7.81 o 
   4  10  -1      265.99      276.90      6.40 o 
   5  10  -1        4.75        0.32      5.30 o 
   6  10  -1        3.40        5.03      5.82 o 
   7  10  -1       19.50       18.54      5.92 o 
   8  10  -1       63.22       65.96      6.04 o 
   9  10  -1       47.16       35.10      6.01 o 
  10  10  -1        1.61        0.75      5.25 o 
  11  10  -1       82.40       67.42      5.82 o 
  12  10  -1      288.17      281.03      7.79 o 
  13  10  -1      128.59      110.11      9.69 o 
  14  10  -1        0.28        4.39     21.73 o 
  15  10  -1       64.28       64.50     11.78 o 
  16  10  -1       22.44       28.63     13.41 o 
   0  11  -1      337.82      325.88     11.51 o 
   1  11  -1        0.97        6.55      6.34 o 
   2  11  -1        2.84       -5.26      6.06 o 
   3  11  -1        4.20        4.99      6.23 o 
   4  11  -1      557.56      643.36     13.37 o 
   5  11  -1        5.44       17.73      6.41 o 
   6  11  -1        7.42        8.47      6.23 o 
   7  11  -1       23.48       26.18      7.32 o 
   8  11  -1        5.16        3.11      7.24 o 
   9  11  -1        5.43       -2.88      6.62 o 
  10  11  -1        6.09       12.70      9.32 o 
  11  11  -1       79.59      114.90     16.22 o 
   4   0   0        3.82       11.04      1.03 o 
   6   0   0        0.01       -0.58      1.43 o 
   8   0   0     6645.05     6600.63     34.50 o 
  10   0   0        0.01        1.40      2.38 o 
  12   0   0        0.02        1.18      1.83 o 
  14   0   0       27.20       16.75      2.29 o 
  16   0   0     8573.77     9726.84     23.31 o 
  18   0   0       17.58       40.78      4.65 o 
  20   0   0        1.08       -0.75      4.90 o 
  22   0   0       12.56        2.97     11.28 o 
  24   0   0     2716.64     2979.73     30.50 o 
  26   0   0        3.09       29.27     12.88 o 
  28   0   0       12.61        2.21     15.35 o 
  30   0   0        3.86       -5.36     13.85 o 
   2   1   0        0.58        0.55      1.13 o 
   3   1   0        4.72        3.15      0.82 o 
   4   1   0        5.03       27.81      3.08 o 
   5   1   0       27.03       21.44      1.10 o 
   6   1   0        0.06        2.66      1.17 o 
   7   1   0       55.37       52.04      5.15 o 
   8   1   0    17261.79    17599.10     55.17 o 
   9   1   0      412.27      453.56     11.65 o 
  10   1   0        1.39        1.83      1.50 o 
  11   1   0       56.20       46.12      1.85 o 
  12   1   0        6.18        7.85      2.12 o 
  13   1   0       28.07       24.38      2.12 o 
  14   1   0        0.01        1.60      2.21 o 
  15   1   0      416.76      583.50     36.69 o 
  16   1   0    17578.62    17962.99     66.17 o 
  17   1   0       18.84      276.45     42.77 o 
  18   1   0        4.53        5.60      3.36 o 
  19   1   0        4.96       -0.61      3.48 o 
  20   1   0        0.36        0.95      4.41 o 
  21   1   0        5.02        2.33      5.85 o 
  22   1   0        1.83       -5.57      6.14 o 
  23   1   0        3.43       -0.64      6.50 o 
  24   1   0      691.48      686.88     10.37 o 
  25   1   0      223.86      231.40     14.73 o 
  26   1   0        2.38       13.40      9.77 o 
  27   1   0        2.17       16.18     10.00 o 
  28   1   0        2.55       -0.08     12.84 o 
  29   1   0        7.17        6.47      9.89 o 
  30   1   0        7.82       -4.40     10.46 o 
  31   1   0        1.26       -3.66     10.66 o 
   0   2   0   115624.77   106272.11    275.78 o 
   1   2   0     1308.18     1174.44     65.56 o 
   2   2   0        4.09        5.64      1.14 o 
   3   2   0      640.36      463.98     17.15 o 
   4   2   0       14.99      159.80     12.69 o 
   5   2   0      652.26      402.23     10.37 o 
   6   2   0       12.13       15.06      1.84 o 
   7   2   0     2321.08     2046.47     34.80 o 
   8   2   0    15285.46    16074.13     25.32 o 
   9   2   0     5069.67     4733.40     48.80 o 
  10   2   0       16.58       33.81      5.09 o 
  11   2   0      449.38      378.48      3.44 o 
  12   2   0       56.07       62.16      2.83 o 
  13   2   0      336.05      239.60      4.60 o 
  14   2   0       13.00       46.71      7.74 o 
  15   2   0     3024.41     3241.07     22.11 o 
  16   2   0     3376.70     3680.74     18.33 o 
  17   2   0      777.70      767.49      7.19 o 
  18   2   0        1.96        2.04      3.21 o 
  19   2   0       68.77       54.31      3.54 o 
  20   2   0       11.07        9.99      4.06 o 
  21   2   0       64.01       69.07      5.20 o 
  22   2   0       27.46       48.93      7.08 o 
  23   2   0     1201.02     1413.19     16.46 o 
  24   2   0     1646.47     1893.73     21.37 o 
  25   2   0       49.30       50.37      7.56 o 
  26   2   0        0.50       -0.04      7.32 o 
  27   2   0        1.39       -2.46      7.37 o 
  28   2   0        2.33        2.11      7.26 o 
  29   2   0        1.51       10.45      9.62 o 
  30   2   0        2.22       13.61     10.01 o 
   1   3   0      436.57      409.51      9.33 o 
   2   3   0        9.08        5.56      1.30 o 
   3   3   0      185.28      159.87      6.40 o 
   4   3   0       55.24       47.53      4.92 o 
   5   3   0      260.42      185.75      7.90 o 
   6   3   0        7.68       12.92      1.57 o 
   7   3   0     1912.61     1810.76     25.30 o 
   8   3   0     5428.08     5547.57     46.27 o 
   9   3   0     2631.58     2500.74     43.85 o 
  10   3   0        1.40        1.80      2.83 o 
  11   3   0        1.48        0.15      1.81 o 
  12   3   0        1.02       -1.35      1.88 o 
  13   3   0       18.71       12.46      2.46 o 
  14   3   0        2.30        4.53      2.57 o 
  15   3   0      398.14      400.60      5.81 o 
  16   3   0     2799.89     2841.88     20.68 o 
  17   3   0        0.45        7.78      3.01 o 
  18   3   0        1.93        0.92      3.13 o 
  19   3   0       25.71       16.85      4.24 o 
  20   3   0        4.17        8.29      4.59 o 
  21   3   0       12.24       17.58      4.85 o 
  22   3   0        0.00       12.68      5.86 o 
  23   3   0      508.59      669.94     22.40 o 
  24   3   0     3066.68     3306.77     66.57 o 
  25   3   0      305.97      383.15     18.89 o 
  26   3   0        0.68       -6.08     12.96 o 
  27   3   0        6.85        3.81     11.24 o 
  28   3   0        0.68        3.89      9.84 o 
  29   3   0        0.48        4.61      9.70 o 
  30   3   0        4.64        5.66     13.40 o 
   0   4   0    52317.49    53222.59    241.24 o 
   1   4   0     1191.98     1078.88     35.22 o 
   2   4   0       40.88       32.54      4.24 o 
   3   4   0      490.42      397.56      9.47 o 
   4   4   0       28.07       45.55      4.21 o 
   5   4   0      265.91      169.94      5.40 o 
   6   4   0       26.04       16.11      2.21 o 
   7   4   0     1730.84     1585.49     16.53 o 
   8   4   0    57221.31    63715.49    283.82 o 
   9   4   0      688.35      780.84     11.08 o 
  10   4   0        1.01        0.10      1.85 o 
  11   4   0        1.38       -0.05      1.79 o 
  12   4   0        2.88        0.82      2.40 o 
  13   4   0        4.39       -0.12      2.66 o 
  14   4   0        0.20        0.29      2.81 o 
  15   4   0      145.69      143.06      3.77 o 
  16   4   0       54.59       64.22      3.88 o 
  17   4   0      146.56      144.58      4.13 o 
  18   4   0        0.04       -1.75      4.32 o 
  19   4   0       21.77       18.69      5.57 o 
  20   4   0        0.33        5.83      6.87 o 
  21   4   0       17.98       29.18      7.06 o 
  22   4   0        5.15       -1.02      7.34 o 
  23   4   0       68.12       86.61     13.22 o 
  24   4   0     6331.29     6574.23     54.57 o 
  25   4   0       47.01       87.51      8.44 o 
  26   4   0        0.00        0.24     12.97 o 
  27   4   0        9.92       -6.11     10.53 o 
  28   4   0        5.64        5.66      9.69 o 
  29   4   0        4.81       15.69     10.11 o 
   1   5   0      807.59      812.64     13.17 o 
   2   5   0        6.81        7.23      1.72 o 
   3   5   0      132.25      128.44      5.98 o 
   4   5   0       45.05       70.64      3.42 o 
   5   5   0      401.27      407.69      7.93 o 
   6   5   0       76.33       95.04      5.78 o 
   7   5   0     1712.84     1825.00     34.18 o 
   8   5   0     7262.10     7231.35     24.65 o 
   9   5   0      132.01      123.63      5.11 o 
  10   5   0        3.57        5.04      3.12 o 
  11   5   0       29.67       25.14      3.37 o 
  12   5   0        5.81       -0.60      3.51 o 
  13   5   0       13.00        5.17      3.69 o 
  14   5   0        0.04       -3.84      3.86 o 
  15   5   0        9.13        7.77      4.07 o 
  16   5   0     3442.23     3641.40     21.06 o 
  17   5   0     1763.36     1943.33     24.57 o 
  18   5   0       22.33       27.65      5.17 o 
  19   5   0        0.81        1.46      5.76 o 
  20   5   0        0.01        3.81      6.24 o 
  21   5   0       66.06       62.48      7.79 o 
  22   5   0       37.19       49.55      8.13 o 
  23   5   0       14.08       19.84      8.06 o 
  24   5   0      975.77      889.32     12.24 o 
  25   5   0        2.45       11.20     10.40 o 
  26   5   0        2.46       -1.60      7.78 o 
  27   5   0        0.56       -7.97     12.41 o 
  28   5   0        0.05       -9.76      9.76 o 
   0   6   0    20785.23    21950.05     59.32 o 
   1   6   0       20.37       35.46      2.89 o 
   2   6   0        0.15       -1.74      2.64 o 
   3   6   0       75.14       36.48      2.88 o 
   4   6   0       11.06       25.60      2.75 o 
   5   6   0      148.31      114.49      3.05 o 
   6   6   0       51.47       48.52      2.82 o 
   7   6   0      266.73      231.92      3.83 o 
   8   6   0      380.20      333.82      4.60 o 
   9   6   0     1462.50     1425.74     21.90 o 
  10   6   0        8.37        5.70      3.69 o 
  11   6   0       71.12       48.94      3.90 o 
  12   6   0        8.80        9.47      3.99 o 
  13   6   0       50.81       26.43      4.10 o 
  14   6   0        0.18       -0.97      4.26 o 
  15   6   0      509.59      512.74      6.90 o 
  16   6   0       45.20       39.66      4.86 o 
  17   6   0      660.02      587.92     12.78 o 
  18   6   0       27.76       39.37      5.97 o 
  19   6   0      210.22      189.73      6.98 o 
  20   6   0       15.05       23.90      6.20 o 
  21   6   0       46.31       46.42      6.54 o 
  22   6   0       11.20       10.89      7.50 o 
  23   6   0       82.75       69.47      7.89 o 
  24   6   0      719.93      735.09     15.34 o 
  25   6   0        5.44       -7.85      7.85 o 
  26   6   0        2.30       -1.43     13.18 o 
   1   7   0      218.67      194.01      4.82 o 
   2   7   0       95.10       94.46      3.71 o 
   3   7   0      274.32      286.52      9.04 o 
   4   7   0       39.16       66.37      5.05 o 
   5   7   0      109.45      131.99      4.53 o 
   6   7   0        9.59        9.99      4.22 o 
   7   7   0       47.48       33.65      4.58 o 
   8   7   0     2093.54     2240.24     26.71 o 
   9   7   0      162.53      157.56      6.50 o 
  10   7   0        1.04        2.88      4.75 o 
  11   7   0        1.23       -0.32      4.87 o 
  12   7   0       10.01        0.04      4.49 o 
  13   7   0        3.82       -0.11      4.73 o 
  14   7   0        0.78        0.85      4.89 o 
  15   7   0      271.35      230.20      5.86 o 
  16   7   0     1607.55     1706.76     10.61 o 
  17   7   0        8.50        7.65      5.15 o 
  18   7   0        3.63        1.18      6.08 o 
  19   7   0       21.36       24.86      7.38 o 
  20   7   0        6.91       12.44      6.13 o 
  21   7   0       14.32       14.25      6.26 o 
  22   7   0        8.24        4.62      7.53 o 
  23   7   0       37.28       24.69     10.39 o 
  24   7   0        7.32       -9.93      9.93 o 
  25   7   0       59.06       40.30     13.69 o 
   0   8   0    10571.58    10101.73     66.49 o 
   1   8   0       54.53       67.86      4.71 o 
   2   8   0       20.16       20.88      4.96 o 
   3   8   0        0.22        5.98      4.20 o 
   4   8   0       11.05        4.07      4.74 o 
   5   8   0       20.56       20.22      4.80 o 
   6   8   0       33.40       42.23      4.77 o 
   7   8   0       33.64       21.68      5.62 o 
   8   8   0     5247.99     5239.10     27.83 o 
   9   8   0      787.26      791.71      9.05 o 
  10   8   0        0.33        4.92      5.59 o 
  11   8   0        3.89       -0.79      5.61 o 
  12   8   0        0.93        3.89      5.85 o 
  13   8   0       11.08        5.32      5.76 o 
  14   8   0        4.40        8.58      5.87 o 
  15   8   0      945.16     1001.58     16.56 o 
  16   8   0     2108.05     2073.26     18.73 o 
  17   8   0      271.52      212.77      8.96 o 
  18   8   0        0.02       10.26     10.83 o 
  19   8   0       45.81       49.82     10.63 o 
  20   8   0        0.19        9.61     10.22 o 
  21   8   0        2.98        2.20     10.13 o 
  22   8   0        0.00       -5.33      9.84 o 
   1   9   0      148.89      136.56      5.91 o 
   2   9   0       50.55       54.40      5.06 o 
   3   9   0      117.22      125.57      5.25 o 
   4   9   0        7.96       26.35      5.42 o 
   5   9   0       57.92       51.77      4.95 o 
   6   9   0       31.45       13.24      4.93 o 
   7   9   0       82.17       87.53      5.94 o 
   8   9   0     2453.94     2546.01     39.68 o 
   9   9   0        4.06       25.64      5.02 o 
  10   9   0        1.11       -1.46      5.63 o 
  11   9   0        4.11        4.17      6.03 o 
  12   9   0       12.84        6.83      6.08 o 
  13   9   0       35.68       23.10      7.67 o 
  14   9   0       11.13        7.51      7.31 o 
  15   9   0       51.75       34.50      8.00 o 
  16   9   0      875.66      907.60     20.75 o 
  17   9   0       21.81       49.48     11.53 o 
  18   9   0        2.12       13.12     10.01 o 
  19   9   0        0.00       17.52     10.87 o 
  20   9   0        5.34        7.10     10.58 o 
   0  10   0       26.97       19.68      8.59 o 
   1  10   0      830.70      777.90      9.34 o 
   2  10   0       19.67       11.82      5.22 o 
   3  10   0       66.43       69.21      5.39 o 
   4  10   0       27.60       10.95      5.51 o 
   5  10   0       40.00       18.63      5.26 o 
   6  10   0        1.32       -0.40      5.74 o 
   7  10   0      163.38      145.27      7.59 o 
   8  10   0     1132.55     1053.43     13.69 o 
   9  10   0        0.70       23.58      6.29 o 
  10  10   0        9.92       17.49      6.04 o 
  11  10   0       34.14       40.36      6.16 o 
  12  10   0        3.46        5.98      7.81 o 
  13  10   0       21.90       19.51      7.98 o 
  14  10   0       30.04       32.11      8.04 o 
  15  10   0        7.84       40.81     10.77 o 
  16  10   0       53.11       33.14     10.74 o 
   1  11   0      112.35      107.05      6.64 o 
   2  11   0        0.02       -7.16      7.16 o 
   3  11   0        8.90        2.95      8.23 o 
   4  11   0        7.96       11.06      6.06 o 
   5  11   0       12.04       13.44      7.20 o 
   6  11   0       16.99        8.39      8.56 o 
   7  11   0       25.38       44.12      9.83 o 
   8  11   0      383.16      432.95      8.71 o 
   9  11   0        0.03       15.71      6.63 o 
  10  11   0        5.47       20.33      8.29 o 
  11  11   0        4.39        3.29      6.74 o 
   4   0   1     8605.89     9560.81    104.07 o 
   6   0   1       12.56        9.71      1.47 o 
   8   0   1    75043.55    72803.90    508.25 o 
  10   0   1        7.94        6.95      2.01 o 
  12   0   1     5464.94     6652.87     32.44 o 
  14   0   1        6.08        9.14      1.90 o 
  16   0   1     4538.48     4128.33     26.10 o 
  18   0   1        9.46        6.98      5.63 o 
  20   0   1     4262.83     4520.93     32.79 o 
  22   0   1        0.32       20.52     10.83 o 
  24   0   1       74.88       36.58     12.00 o 
  26   0   1       12.98       19.61     13.12 o 
  28   0   1     1007.80     1208.38     24.43 o 
  30   0   1        2.66       21.58     14.02 o 
   0   1   1    10061.27    11332.22     68.36 o 
   1   1   1       47.65       28.25      4.09 o 
   2   1   1        0.42      179.76      4.96 o 
   3   1   1      215.87      150.32      5.56 o 
   4   1   1     6968.56     7256.52     31.36 o 
   5   1   1       26.59       24.32      1.28 o 
   6   1   1        2.16        2.36      1.19 o 
   7   1   1      724.05      715.81     14.21 o 
   8   1   1     6533.68     6755.70     26.01 o 
   9   1   1        2.50       15.68      3.80 o 
  10   1   1        4.37        5.49      1.59 o 
  11   1   1      128.61      128.10      2.73 o 
  12   1   1     3394.12     3697.25      7.89 o 
  13   1   1      326.99      387.51     10.30 o 
  14   1   1        3.60        7.35      2.19 o 
  15   1   1       48.35       51.16      2.56 o 
  16   1   1      178.50      204.74      3.65 o 
  17   1   1       56.50       62.54      3.27 o 
  18   1   1        4.63        5.09      3.07 o 
  19   1   1       15.89        7.42      3.17 o 
  20   1   1       78.12       51.88      4.05 o 
  21   1   1       15.67       12.46      4.03 o 
  22   1   1        1.23       -1.18      4.85 o 
  23   1   1        7.02       18.23      8.16 o 
  24   1   1      958.11      986.66     44.29 o 
  25   1   1       83.08      107.10      9.88 o 
  26   1   1        2.33       14.80      9.42 o 
  27   1   1       62.11      107.48     10.27 o 
  28   1   1     1051.34     1206.61     16.94 o 
  29   1   1       16.06       41.33     10.26 o 
  30   1   1        0.48        9.69     10.24 o 
  31   1   1       33.28       20.88     10.57 o 
   1   2   1      587.78      407.44     18.64 o 
   2   2   1        6.00       13.43      1.89 o 
   3   2   1     1619.39     1383.15     76.49 o 
   4   2   1    17972.66    17492.83    129.44 o 
   5   2   1     4831.09     4177.81    118.47 o 
   6   2   1       19.00       25.51      4.74 o 
   7   2   1      498.28      400.76      6.67 o 
   8   2   1     7317.34     7652.46     43.12 o 
   9   2   1      558.82      432.65      5.69 o 
  10   2   1        5.69       33.70      6.35 o 
  11   2   1     4064.93     4076.09     36.21 o 
  12   2   1    11835.22    11922.88     51.11 o 
  13   2   1     2572.34     2569.43     16.38 o 
  14   2   1       28.67       45.24      5.65 o 
  15   2   1      352.30      308.91      7.52 o 
  16   2   1      988.22      993.92      8.45 o 
  17   2   1      215.14      215.36      7.46 o 
  18   2   1        4.45       10.92      3.31 o 
  19   2   1      510.97      515.35      7.56 o 
  20   2   1       12.36       10.43      3.73 o 
  21   2   1      551.75      532.72     10.95 o 
  22   2   1        8.53       14.65      4.71 o 
  23   2   1      146.23      155.81      8.66 o 
  24   2   1      114.25      126.54     10.22 o 
  25   2   1      126.09      129.21     13.23 o 
  26   2   1        1.14        1.58      7.72 o 
  27   2   1        1.02        3.03      9.05 o 
  28   2   1       61.05       80.15      9.73 o 
  29   2   1       18.73       12.42      9.74 o 
  30   2   1        7.06       -9.82      9.82 o 
   0   3   1    22887.17    24282.56    105.14 o 
   1   3   1      114.52      111.92      6.10 o 
   2   3   1        3.08       12.53      1.31 o 
   3   3   1      563.78      490.96     16.31 o 
   4   3   1    20799.34    21982.54    112.11 o 
   5   3   1      587.50      563.35     16.31 o 
   6   3   1        3.51        7.80      1.59 o 
   7   3   1      270.10      263.96      3.90 o 
   8   3   1      346.15      487.50      2.87 o 
   9   3   1      207.88      179.17      4.55 o 
  10   3   1       13.05       13.72      2.71 o 
  11   3   1       44.06       44.53      2.12 o 
  12   3   1        3.93        5.79      2.34 o 
  13   3   1      548.10      580.66      4.69 o 
  14   3   1        2.79        4.67      2.59 o 
  15   3   1       86.10       65.06      2.89 o 
  16   3   1     1112.10     1143.71     11.67 o 
  17   3   1      100.21      100.37      3.40 o 
  18   3   1        2.02        2.34      3.20 o 
  19   3   1      217.10      235.09      4.74 o 
  20   3   1      506.68      523.80      6.78 o 
  21   3   1        9.69       27.56      5.35 o 
  22   3   1        3.66       14.08      5.03 o 
  23   3   1      212.46      222.47      6.88 o 
  24   3   1       66.11       73.73      6.34 o 
  25   3   1      160.34      157.37      6.97 o 
  26   3   1        5.37       -2.00      7.20 o 
  27   3   1       17.17       17.13      7.76 o 
  28   3   1      408.16      449.36     12.84 o 
  29   3   1        3.64        7.87      9.43 o 
  30   3   1        0.18      -12.28     12.28 o 
   1   4   1      403.47      298.70      7.75 o 
   2   4   1       10.45       27.06      5.70 o 
   3   4   1     4676.98     4894.41     59.26 o 
   4   4   1    13936.39    16384.12     73.51 o 
   5   4   1     1593.56     1437.72     27.93 o 
   6   4   1        6.43        8.41      2.76 o 
   7   4   1     1028.68     1027.44     17.52 o 
   8   4   1    17822.59    18469.84     63.26 o 
   9   4   1      397.87      416.44     13.99 o 
  10   4   1        1.02        3.50      2.35 o 
  11   4   1       18.97       17.31      2.38 o 
  12   4   1     2369.91     2386.23     16.64 o 
  13   4   1       30.71       28.90      2.78 o 
  14   4   1        0.15        0.13      2.79 o 
  15   4   1       94.18       79.12      3.47 o 
  16   4   1     7322.99     7461.64     41.88 o 
  17   4   1       66.21       72.13      3.90 o 
  18   4   1        3.17        1.90      3.76 o 
  19   4   1      206.04      222.56      5.74 o 
  20   4   1     1330.85     1397.64      9.35 o 
  21   4   1      271.93      282.63      7.14 o 
  22   4   1        7.98       21.82      7.57 o 
  23   4   1      309.83      332.71     17.45 o 
  24   4   1      235.10      255.55     10.36 o 
  25   4   1       16.75       11.56      7.65 o 
  26   4   1        2.96        5.21      7.65 o 
  27   4   1       30.39       43.11      8.00 o 
  28   4   1       17.84       19.72      9.91 o 
  29   4   1        0.07        1.16     10.25 o 
   0   5   1    17671.48    18311.69     94.84 o 
   1   5   1      128.87      130.76      6.25 o 
   2   5   1       10.58       10.34      2.19 o 
   3   5   1      605.76      682.32      9.60 o 
   4   5   1     3620.07     3490.41      8.25 o 
   5   5   1     1775.83     1932.34     49.23 o 
   6   5   1       21.28       33.96      4.06 o 
   7   5   1     1109.28     1126.28     21.57 o 
   8   5   1       37.83       45.43      2.77 o 
   9   5   1       96.45       79.75      2.82 o 
  10   5   1        2.04        2.93      2.52 o 
  11   5   1       55.60       43.26      3.48 o 
  12   5   1      117.73       78.06      3.86 o 
  13   5   1      494.43      469.52      5.62 o 
  14   5   1       13.16       14.52      3.89 o 
  15   5   1      153.91      157.64      4.79 o 
  16   5   1     1393.70     1425.59     16.94 o 
  17   5   1       60.15       54.82      4.84 o 
  18   5   1       19.94       25.38      4.85 o 
  19   5   1      166.77      179.38      5.88 o 
  20   5   1     1204.28     1324.35     10.91 o 
  21   5   1      459.40      474.46      9.73 o 
  22   5   1        2.63       -0.62      7.30 o 
  23   5   1       74.18       58.37      7.97 o 
  24   5   1       17.25       10.11      8.30 o 
  25   5   1        1.59        7.66      7.70 o 
  26   5   1        0.65       -8.65      9.89 o 
  27   5   1        0.73       -4.86     10.01 o 
  28   5   1        9.60       11.66      9.85 o 
   1   6   1      224.41      190.04      3.45 o 
   2   6   1        0.94       -0.23      2.61 o 
   3   6   1       64.84       75.59      2.98 o 
   4   6   1     4336.87     4895.93     12.23 o 
   5   6   1     1125.22     1121.82     14.42 o 
   6   6   1        7.43        7.59      2.69 o 
   7   6   1      104.95       85.49      3.03 o 
   8   6   1     1538.63     1756.58      6.62 o 
   9   6   1      144.51      122.15      4.16 o 
  10   6   1       15.01       13.53      3.73 o 
  11   6   1      755.55      725.29     10.04 o 
  12   6   1      486.54      481.51     23.32 o 
  13   6   1      277.11      254.22      9.19 o 
  14   6   1        1.10       -0.85      4.18 o 
  15   6   1      347.78      300.62      5.87 o 
  16   6   1      484.62      528.37      6.78 o 
  17   6   1      216.72      193.18      5.80 o 
  18   6   1       14.01       34.18      7.41 o 
  19   6   1     1190.98     1142.23     18.10 o 
  20   6   1      426.93      445.36      8.33 o 
  21   6   1      205.87      164.63      7.01 o 
  22   6   1        6.65        3.73     15.31 o 
  23   6   1       36.38       23.78     12.91 o 
  24   6   1       59.16       46.32     17.12 o 
  25   6   1       14.93       18.13      9.82 o 
  26   6   1        1.11       13.38     13.12 o 
   0   7   1       45.68       26.75      4.81 o 
   1   7   1      323.12      330.40      7.23 o 
   2   7   1        5.03        9.21      3.33 o 
   3   7   1     1764.71     1831.02     11.03 o 
   4   7   1     2769.35     2899.17     25.74 o 
   5   7   1       58.06       76.73      4.11 o 
   6   7   1        4.62        3.67      3.69 o 
   7   7   1       84.04       91.05      4.73 o 
   8   7   1      514.01      534.86      8.32 o 
   9   7   1       14.06       10.02      4.66 o 
  10   7   1        8.05        6.13      4.76 o 
  11   7   1       74.37       69.80      5.17 o 
  12   7   1       50.63       37.31      5.29 o 
  13   7   1      412.51      399.46      6.33 o 
  14   7   1       14.69       16.53      5.13 o 
  15   7   1       11.61       13.74      4.97 o 
  16   7   1        3.45        5.80      5.01 o 
  17   7   1      251.73      213.42     10.46 o 
  18   7   1        6.83        1.18      6.00 o 
  19   7   1       64.01       58.38      7.54 o 
  20   7   1      400.00      436.05     16.91 o 
  21   7   1      117.34      101.75      7.93 o 
  22   7   1        3.71        1.93     10.63 o 
  23   7   1        4.61        5.16      9.30 o 
  24   7   1      173.31      147.99     10.93 o 
  25   7   1        8.02       10.75     10.01 o 
   1   8   1     1373.84     1386.44     14.55 o 
   2   8   1       23.41       25.99      5.14 o 
   3   8   1       44.25       51.98      4.54 o 
   4   8   1     4477.99     4595.40     36.54 o 
   5   8   1     1149.69     1151.25     20.68 o 
   6   8   1       10.08       10.51      4.66 o 
   7   8   1       61.39       57.60      5.72 o 
   8   8   1     1995.57     1934.59     36.41 o 
   9   8   1      186.12      193.43      6.59 o 
  10   8   1        0.93        7.96      5.53 o 
  11   8   1      203.08      209.47      6.73 o 
  12   8   1     1211.42     1390.70     17.81 o 
  13   8   1      272.71      290.13     13.20 o 
  14   8   1       33.11       41.40      7.63 o 
  15   8   1      313.05      290.31     18.30 o 
  16   8   1      493.05      523.98     11.94 o 
  17   8   1       49.21       59.39      8.50 o 
  18   8   1        2.14       -1.10      8.12 o 
  19   8   1      391.48      370.00     12.82 o 
  20   8   1       74.07       47.93      9.79 o 
  21   8   1       29.52       24.74     10.25 o 
  22   8   1        0.37        5.91     10.35 o 
   0   9   1       46.52       47.29      6.14 o 
   1   9   1      242.03      254.61      5.20 o 
   2   9   1       11.78        7.32      4.61 o 
   3   9   1      761.31      793.97     10.14 o 
   4   9   1      937.14     1016.96     15.56 o 
   5   9   1       10.70       20.60      4.80 o 
   6   9   1        0.15        1.95      4.77 o 
   7   9   1      184.02      189.20      7.50 o 
   8   9   1      209.54      236.08      6.64 o 
   9   9   1       45.95       50.49      7.12 o 
  10   9   1        4.31        1.40      7.22 o 
  11   9   1        0.34       -3.00      7.14 o 
  12   9   1       24.73       30.40      7.70 o 
  13   9   1      456.86      434.18     10.48 o 
  14   9   1        5.76       21.93      8.29 o 
  15   9   1        6.99        7.95      7.72 o 
  16   9   1        2.21       -7.34      8.01 o 
  17   9   1       59.58       45.83      8.12 o 
  18   9   1        0.07       -5.93     10.83 o 
  19   9   1        0.47       -5.36     10.06 o 
  20   9   1       17.52       28.79     14.91 o 
   1  10   1      213.93      215.95      6.10 o 
   2  10   1       36.82       21.20      6.00 o 
   3  10   1      668.13      657.45     13.43 o 
   4  10   1      265.52      299.91     13.09 o 
   5  10   1        4.80        5.69      6.04 o 
   6  10   1        3.36        5.36      6.70 o 
   7  10   1       19.54       24.82      6.69 o 
   8  10   1       63.29       63.77      8.39 o 
   9  10   1       46.90       40.80      6.78 o 
  10  10   1        1.60        6.48      6.03 o 
  11  10   1       82.45       63.91      6.53 o 
  12  10   1      288.03      274.44      9.83 o 
  13  10   1      128.56      125.42      8.36 o 
  14  10   1        0.28       10.55     10.86 o 
  15  10   1       64.17       44.13      8.55 o 
  16  10   1       22.58       15.49      8.33 o 
   0  11   1      338.70      300.64     15.73 o 
   1  11   1        0.98        6.35      9.02 o 
   2  11   1        2.85       10.57     11.24 o 
   3  11   1        4.31       14.97     12.88 o 
   4  11   1      557.79      609.13     11.17 o 
   5  11   1        5.46       -4.69      7.17 o 
   6  11   1        7.42       -7.12      7.12 o 
   7  11   1       23.26       30.03      8.82 o 
   8  11   1        5.05        6.81      6.37 o 
   9  11   1        5.36        7.93      8.09 o 
  10  11   1        6.08        3.54      9.04 o 
  11  11   1       79.48      113.44     16.08 o 
   2   0   2        3.00      194.29      5.95 o 
   4   0   2    23991.79    26689.00    236.41 o 
   6   0   2       54.13       46.77      3.09 o 
   8   0   2    21689.56    23401.02    146.63 o 
  10   0   2       10.48        7.59      2.52 o 
  12   0   2       41.43       50.03      3.19 o 
  14   0   2        0.36       -1.13      3.18 o 
  16   0   2     3763.81     3799.41     69.63 o 
  18   0   2        1.03       -0.92      6.09 o 
  20   0   2     3003.48     3160.12     40.67 o 
  22   0   2       13.44        3.66      7.03 o 
  24   0   2       92.60      136.75     13.01 o 
  26   0   2        2.44        0.75     13.51 o 
  28   0   2       31.41       54.72     13.56 o 
  30   0   2        3.60        3.34     13.40 o 
   1   1   2        1.43        1.52      0.92 o 
   2   1   2        4.70        3.18      1.02 o 
   3   1   2      115.85       89.82      5.03 o 
   4   1   2    84597.23    84509.27    512.59 o 
   5   1   2      332.38      293.60     18.19 o 
   6   1   2        0.99        0.32      1.23 o 
   7   1   2      178.77      207.07      5.33 o 
   8   1   2       19.09        7.36      1.10 o 
   9   1   2      254.45      256.17      4.65 o 
  10   1   2        2.33        3.40      1.34 o 
  11   1   2       47.69      150.54     20.09 o 
  12   1   2    39011.65    40945.15    164.01 o 
  13   1   2      528.51      595.51     38.17 o 
  14   1   2        3.90        5.47      2.17 o 
  15   1   2       80.51       70.57      2.53 o 
  16   1   2      516.04      515.21      4.97 o 
  17   1   2       45.79       33.37      3.16 o 
  18   1   2        2.52       -1.49      3.12 o 
  19   1   2        1.81        4.43      3.31 o 
  20   1   2      619.39      573.01      5.45 o 
  21   1   2        6.07       18.98      4.88 o 
  22   1   2        1.04        2.98      4.93 o 
  23   1   2      134.08      143.27      7.02 o 
  24   1   2      951.39     1051.33     14.52 o 
  25   1   2       52.20       78.92      9.58 o 
  26   1   2        2.10        2.31      8.94 o 
  27   1   2       59.77       58.88     10.12 o 
  28   1   2       92.58       74.37     10.80 o 
  29   1   2       20.36       18.45     10.29 o 
  30   1   2        3.51        4.41     10.11 o 
  31   1   2        6.32       -5.55     13.26 o 
   0   2   2    30997.53    32026.56    165.37 o 
   1   2   2     1399.81      959.47     16.91 o 
   2   2   2        0.96       10.12      1.78 o 
   3   2   2      328.02      215.10      6.72 o 
   4   2   2   107977.84   105931.81    682.88 o 
   5   2   2      505.62      353.72      8.22 o 
   6   2   2        7.88       23.92      3.28 o 
   7   2   2     4255.98     3902.46     21.75 o 
   8   2   2     3568.84     4169.37     37.37 o 
   9   2   2     3522.69     3248.23     40.13 o 
  10   2   2       20.86       35.85      5.08 o 
  11   2   2      940.60      789.17      7.17 o 
  12   2   2      430.34      518.69      3.64 o 
  13   2   2      413.88      346.61      4.11 o 
  14   2   2       13.45       34.41      5.12 o 
  15   2   2     1688.91     1737.33     22.44 o 
  16   2   2       24.48       37.96      2.76 o 
  17   2   2      778.92      742.06      6.32 o 
  18   2   2        7.24        9.64      3.33 o 
  19   2   2      147.67      145.27      4.73 o 
  20   2   2     2066.74     2248.70     11.96 o 
  21   2   2      337.49      357.63      9.28 o 
  22   2   2        3.10        6.11      4.52 o 
  23   2   2      201.15      200.42      9.03 o 
  24   2   2        5.44       11.96      5.70 o 
  25   2   2      149.57      130.97     14.24 o 
  26   2   2        1.93       -4.73      9.15 o 
  27   2   2        5.06       -0.11      9.20 o 
  28   2   2      229.34      233.52     11.58 o 
  29   2   2       43.43       39.69     10.20 o 
  30   2   2        0.89       -1.02      9.80 o 
   1   3   2      163.62      145.44      4.28 o 
   2   3   2        4.70        3.33      1.30 o 
   3   3   2        8.27        2.81      1.36 o 
   4   3   2      142.09       60.99      1.67 o 
   5   3   2      937.56      872.37     26.63 o 
   6   3   2        3.52        5.43      1.49 o 
   7   3   2      559.68      516.56      8.31 o 
   8   3   2      389.79      352.65      2.77 o 
   9   3   2      224.43      219.00      9.16 o 
  10   3   2       12.28       15.18      3.10 o 
  11   3   2      526.58      485.93     13.51 o 
  12   3   2    18442.08    19351.05    101.35 o 
  13   3   2      141.51      163.60      7.78 o 
  14   3   2        1.95        0.11      2.51 o 
  15   3   2      103.65       90.18      2.99 o 
  16   3   2      466.10      454.32      4.30 o 
  17   3   2      329.62      324.96      4.16 o 
  18   3   2        2.63        0.44      3.61 o 
  19   3   2      295.69      318.88      7.38 o 
  20   3   2     7851.03     8136.25     34.32 o 
  21   3   2      520.75      646.18     19.44 o 
  22   3   2        8.51       21.81      4.60 o 
  23   3   2       22.69       31.31      5.33 o 
  24   3   2     1152.75     1263.72      9.45 o 
  25   3   2       42.24       49.01      7.27 o 
  26   3   2       10.03       13.18      8.90 o 
  27   3   2       43.58       46.04     13.11 o 
  28   3   2      185.79      202.52     15.06 o 
  29   3   2        2.11       -9.17      9.17 o 
   0   4   2     2268.47     2302.99     10.68 o 
   1   4   2     4388.42     4714.05     56.66 o 
   2   4   2       32.55       33.76      4.40 o 
   3   4   2      779.56      721.34     18.96 o 
   4   4   2     4095.27     4308.33     35.04 o 
   5   4   2     2026.58     2078.56     34.77 o 
   6   4   2       25.76       18.47      2.43 o 
   7   4   2       54.03       46.41      2.42 o 
   8   4   2      217.08      233.40      3.90 o 
   9   4   2        1.28        3.44      2.38 o 
  10   4   2       16.60       13.88      2.49 o 
  11   4   2        0.44        6.59      2.44 o 
  12   4   2        7.46       14.10      2.40 o 
  13   4   2       37.58       34.13      2.57 o 
  14   4   2        2.38        2.44      3.21 o 
  15   4   2       39.38       37.60      3.09 o 
  16   4   2      185.16      169.30      3.96 o 
  17   4   2      239.66      258.78      4.30 o 
  18   4   2       21.81       20.09      3.60 o 
  19   4   2      236.46      230.85      4.53 o 
  20   4   2       20.25       20.29      4.28 o 
  21   4   2      169.83      192.90      8.40 o 
  22   4   2       14.05       22.53      5.99 o 
  23   4   2       28.57       35.90      9.37 o 
  24   4   2      196.09      214.53     10.52 o 
  25   4   2        2.73        9.48      9.73 o 
  26   4   2        4.17        6.21     14.98 o 
  27   4   2        4.76        8.89     15.29 o 
  28   4   2      245.03      269.58     18.15 o 
   1   5   2      242.22      213.87      6.78 o 
   2   5   2       11.50        6.72      1.84 o 
   3   5   2      232.63      220.19      7.20 o 
   4   5   2      171.40      327.10      3.18 o 
   5   5   2      948.83      895.96      9.18 o 
   6   5   2       18.77       28.41      2.40 o 
   7   5   2      407.72      454.56      9.03 o 
   8   5   2      696.17      675.38      5.69 o 
   9   5   2      568.76      545.64      9.89 o 
  10   5   2        2.32        3.11      2.56 o 
  11   5   2       57.19       56.40      4.88 o 
  12   5   2     7112.11     7796.97     61.56 o 
  13   5   2      100.25       83.64      4.43 o 
  14   5   2        9.41        9.33      4.03 o 
  15   5   2     1057.57     1053.19      9.97 o 
  16   5   2      959.72     1092.95      8.01 o 
  17   5   2      122.53      102.44      5.03 o 
  18   5   2        1.13       -1.81      4.63 o 
  19   5   2      253.88      257.56      6.13 o 
  20   5   2     3783.50     3959.09     16.87 o 
  21   5   2      229.98      272.24     11.53 o 
  22   5   2        6.09       14.02     10.53 o 
  23   5   2       65.48       67.11      9.98 o 
  24   5   2      171.69      164.13     10.58 o 
  25   5   2       42.47       48.19      9.67 o 
  26   5   2        1.13       -9.53      9.53 o 
  27   5   2        4.18       -3.43      9.25 o 
  28   5   2       24.47        8.82     13.88 o 
   0   6   2     3883.85     4389.89     54.68 o 
   1   6   2       30.79       35.87      2.75 o 
   2   6   2        0.68       -2.55      2.55 o 
   3   6   2       35.92       25.16      3.29 o 
   4   6   2    10244.26    10648.05     52.27 o 
   5   6   2      515.75      478.69     10.07 o 
   6   6   2        3.77        3.06      3.18 o 
   7   6   2      873.23      834.96      5.37 o 
   8   6   2      104.59      120.92      3.37 o 
   9   6   2      954.99      955.20     19.83 o 
  10   6   2       14.05       13.26      3.64 o 
  11   6   2      384.42      313.92      5.11 o 
  12   6   2      275.74      356.40      5.42 o 
  13   6   2      249.81      219.94      5.02 o 
  14   6   2       23.61       32.27      4.59 o 
  15   6   2      900.71      869.47     10.65 o 
  16   6   2      718.71      752.53     10.46 o 
  17   6   2      581.99      554.85      8.14 o 
  18   6   2        6.14        6.78      5.62 o 
  19   6   2       81.96       75.64      6.38 o 
  20   6   2      202.32      221.87      7.12 o 
  21   6   2      163.30      175.71     10.26 o 
  22   6   2        4.72       10.73      9.03 o 
  23   6   2       63.64       61.58      9.93 o 
  24   6   2       15.66       14.71      9.45 o 
  25   6   2       16.93       13.27     15.64 o 
  26   6   2        2.46        0.53      9.86 o 
   1   7   2       94.23      101.21      3.55 o 
   2   7   2       72.97       65.77      3.50 o 
   3   7   2      167.12      171.45      4.36 o 
   4   7   2     6875.90     6880.78     51.76 o 
   5   7   2       16.53       13.23      5.74 o 
   6   7   2        3.41       -0.09      4.65 o 
   7   7   2       45.44       46.76      5.54 o 
   8   7   2      460.97      477.55      6.70 o 
   9   7   2       10.18        9.25      4.56 o 
  10   7   2        8.26        4.17      4.64 o 
  11   7   2       78.38       71.57      5.26 o 
  12   7   2     4572.83     4588.06     42.02 o 
  13   7   2       59.72       57.78      7.30 o 
  14   7   2        0.91       -5.95      6.65 o 
  15   7   2       52.22       44.40      5.53 o 
  16   7   2      151.75      160.62      6.51 o 
  17   7   2       60.85       47.27      6.84 o 
  18   7   2       17.32       12.15      5.77 o 
  19   7   2        0.77       -5.97      6.08 o 
  20   7   2       48.00       57.20      9.98 o 
  21   7   2       61.98       45.21      9.98 o 
  22   7   2        4.69       14.97      8.84 o 
  23   7   2       70.27       76.71     10.34 o 
  24   7   2        9.70       24.46     10.13 o 
   0   8   2     4441.30     4557.21     79.00 o 
   1   8   2       66.78       84.26      4.50 o 
   2   8   2       27.72       34.28      4.19 o 
   3   8   2      987.56      944.08     14.98 o 
   4   8   2      659.63      651.08      6.04 o 
   5   8   2       19.66       17.71      3.97 o 
   6   8   2        4.38       14.11      6.37 o 
   7   8   2     1197.28     1247.86     21.40 o 
   8   8   2     1323.76     1400.10     39.73 o 
   9   8   2      252.52      259.06      8.56 o 
  10   8   2       25.95       38.64      7.18 o 
  11   8   2       85.90       92.94      7.85 o 
  12   8   2       59.93       57.69      7.63 o 
  13   8   2      110.79       82.06      7.78 o 
  14   8   2       13.50        6.36      7.68 o 
  15   8   2      436.25      397.26     23.34 o 
  16   8   2       59.75       81.53      8.11 o 
  17   8   2      359.64      337.40     10.00 o 
  18   8   2        4.79       -0.16      8.09 o 
  19   8   2       89.74       82.31      8.43 o 
  20   8   2      162.86      144.78     11.59 o 
  21   8   2        3.01      -10.69     10.69 o 
  22   8   2        0.06        0.01     10.27 o 
   1   9   2      105.00       98.41      4.46 o 
   2   9   2       63.53       64.73      4.97 o 
   3   9   2       54.67       63.42      5.79 o 
   4   9   2     2305.86     2369.02     18.64 o 
   5   9   2       17.03       10.32      6.04 o 
   6   9   2       10.20        2.12      6.16 o 
   7   9   2       18.12       20.13      7.81 o 
   8   9   2      503.45      530.61      8.80 o 
   9   9   2        3.69        7.31      7.08 o 
  10   9   2        2.70        1.27      7.11 o 
  11   9   2       29.38       24.09      7.51 o 
  12   9   2     1235.02     1204.74     18.65 o 
  13   9   2       17.95       12.16      7.28 o 
  14   9   2        8.67        1.06      7.68 o 
  15   9   2      184.76      157.91     14.21 o 
  16   9   2        8.48        9.13      7.95 o 
  17   9   2       30.65       25.41      8.41 o 
  18   9   2        5.78       -7.86      7.86 o 
  19   9   2        1.07      -11.00     11.00 o 
   0  10   2      395.39      461.63     11.45 o 
   1  10   2      685.08      663.01     10.81 o 
   2  10   2       27.84       16.19      7.57 o 
   3  10   2       90.96       83.70      8.17 o 
   4  10   2      642.71      619.12      9.82 o 
   5  10   2       98.16      106.79      7.63 o 
   6  10   2       13.54        8.83      6.34 o 
   7  10   2       31.88       24.99      7.80 o 
   8  10   2      530.34      524.62     16.30 o 
   9  10   2       39.59       31.56      6.12 o 
  10  10   2        4.02        5.09      6.01 o 
  11  10   2       11.71        0.14      7.36 o 
  12  10   2      111.13       98.31     13.66 o 
  13  10   2        5.51       17.22      9.81 o 
  14  10   2        2.30        0.53      7.98 o 
  15  10   2       27.29       45.83     18.67 o 
  16  10   2        8.95       15.15      8.49 o 
   1  11   2        2.56        6.92     15.97 o 
   2  11   2        3.07       -0.25      9.41 o 
   3  11   2        6.44       11.81      8.94 o 
   4  11   2       27.66       42.80      9.86 o 
   5  11   2      103.80      140.00     10.20 o 
   6  11   2        3.57       18.35      8.04 o 
   7  11   2        9.47       26.25      9.42 o 
   8  11   2       93.07      111.78      9.19 o 
   9  11   2        4.16       -2.31      7.69 o 
  10  11   2       12.72       -6.11     10.74 o 
   2   0   3        0.29        1.90      1.69 o 
   4   0   3   177464.48   162428.22    416.89 o 
   6   0   3       48.14       45.67      3.84 o 
   8   0   3       82.21       90.46      3.28 o 
  10   0   3       15.99       12.45      2.60 o 
  12   0   3     3470.63     3291.13     20.91 o 
  14   0   3        0.86       -0.82      3.10 o 
  16   0   3       59.68       56.55     11.73 o 
  18   0   3       27.02       23.39      6.41 o 
  20   0   3        0.90       -1.10      6.93 o 
  22   0   3        6.07        8.86      7.00 o 
  24   0   3       11.93        7.53      7.46 o 
  26   0   3        2.38       -2.49     11.64 o 
  28   0   3       12.34       -5.49     14.09 o 
  30   0   3        7.66       -5.87     13.46 o 
   0   1   3    18758.04    19860.52    188.69 o 
   1   1   3       18.07       12.02      1.13 o 
   2   1   3       15.65       11.62      1.17 o 
   3   1   3       36.13       24.65      2.60 o 
   4   1   3    49164.45    54166.69    458.47 o 
   5   1   3       38.81       58.26      3.01 o 
   6   1   3       11.11       10.58      1.84 o 
   7   1   3        5.85       11.79      1.80 o 
   8   1   3     5155.00     5823.51     10.26 o 
   9   1   3       91.67       91.59      4.89 o 
  10   1   3        0.94        0.52      1.48 o 
  11   1   3       33.10       37.59      3.56 o 
  12   1   3     6011.01     6872.08     33.10 o 
  13   1   3      230.26      267.36      6.28 o 
  14   1   3        3.14        1.18      1.99 o 
  15   1   3      107.79      103.79      3.15 o 
  16   1   3     1073.97     1166.36      8.02 o 
  17   1   3       60.03       57.44      3.75 o 
  18   1   3        2.99        2.63      3.54 o 
  19   1   3       71.90       75.63      5.12 o 
  20   1   3     2115.53     2230.36     27.39 o 
  21   1   3        5.72       20.01      5.80 o 
  22   1   3        1.82        2.49      5.08 o 
  23   1   3      154.52      164.34      6.33 o 
  24   1   3      679.34      683.94      8.48 o 
  25   1   3        4.34       15.04      6.62 o 
  26   1   3        6.29       -5.27      8.98 o 
  27   1   3        3.01       -1.32      9.63 o 
  28   1   3       89.81       73.84     20.91 o 
  29   1   3      106.15      114.25     11.10 o 
  30   1   3        0.58        2.03      9.95 o 
   1   2   3      837.30      587.12     25.57 o 
   2   2   3        2.75        2.98      1.61 o 
   3   2   3     2542.79     2204.58     67.96 o 
   4   2   3     4578.11     4793.70     19.23 o 
   5   2   3     1485.05     1249.08     30.34 o 
   6   2   3        6.18       11.32      1.61 o 
   7   2   3     1085.42      989.36     10.40 o 
   8   2   3     7517.02     8374.29     25.38 o 
   9   2   3      794.08      684.26     14.59 o 
  10   2   3       13.30       38.06      4.33 o 
  11   2   3     4121.49     4124.09     25.38 o 
  12   2   3     6119.49     5827.00     38.44 o 
  13   2   3     2779.58     2754.54     16.55 o 
  14   2   3        8.83       22.28      4.50 o 
  15   2   3      147.25      131.21      3.35 o 
  16   2   3      208.73      236.57      3.91 o 
  17   2   3      121.72      113.20      3.61 o 
  18   2   3        0.53       11.35      3.52 o 
  19   2   3      922.12     1001.53      6.75 o 
  20   2   3      632.92      586.58      7.63 o 
  21   2   3      298.75      305.83      7.88 o 
  22   2   3        3.97       -4.76      4.76 o 
  23   2   3       72.54       70.11      5.48 o 
  24   2   3      110.17      109.40      7.24 o 
  25   2   3      147.69      160.22      7.89 o 
  26   2   3       13.76       13.29      8.73 o 
  27   2   3      211.54      258.68     24.49 o 
  28   2   3        9.63       33.44      9.37 o 
  29   2   3        2.76       17.03     10.21 o 
  30   2   3        0.85       20.65      9.98 o 
   0   3   3    18286.84    19300.61     39.81 o 
   1   3   3      377.19      370.91     16.67 o 
   2   3   3        0.09        0.31      1.29 o 
   3   3   3       33.01       23.20      1.50 o 
   4   3   3    24911.38    26426.07     55.46 o 
   5   3   3      438.53      423.97     12.28 o 
   6   3   3        9.51       10.88      1.57 o 
   7   3   3       25.69       23.70      1.72 o 
   8   3   3      154.64      252.59      6.87 o 
   9   3   3       27.85       28.30      1.99 o 
  10   3   3        0.27        4.36      2.07 o 
  11   3   3     2490.18     2518.21     32.89 o 
  12   3   3       98.54       95.53      3.08 o 
  13   3   3      145.99      135.47      2.99 o 
  14   3   3        1.21       -0.28      2.49 o 
  15   3   3       20.88       17.05      2.73 o 
  16   3   3      538.93      514.08      5.30 o 
  17   3   3       56.78       67.36      3.30 o 
  18   3   3        6.72        3.10      3.79 o 
  19   3   3        4.39       38.28      4.39 o 
  20   3   3     6387.93     6684.23     58.19 o 
  21   3   3      276.50      331.51      7.37 o 
  22   3   3        2.14        2.68      4.40 o 
  23   3   3       88.43      102.26      5.81 o 
  24   3   3        0.23       -5.67      5.67 o 
  25   3   3       12.27        4.52      5.87 o 
  26   3   3        0.91        5.92      8.89 o 
  27   3   3      241.01      253.36     15.59 o 
  28   3   3        6.96        8.53      9.98 o 
  29   3   3       10.82       21.56      9.60 o 
   1   4   3      657.77      570.38     27.89 o 
   2   4   3       46.25       39.33      2.33 o 
   3   4   3     1210.19     1095.13     30.93 o 
   4   4   3     8512.27     9641.54     58.24 o 
   5   4   3      583.49      545.20     10.77 o 
   6   4   3       10.02       11.68      2.41 o 
   7   4   3     1459.27     1466.07     27.22 o 
   8   4   3     4338.61     4591.88     43.42 o 
   9   4   3       91.12       89.78      3.49 o 
  10   4   3        0.29        0.43      2.29 o 
  11   4   3      305.20      302.96      4.14 o 
  12   4   3       70.16      128.07      2.90 o 
  13   4   3        1.84        3.80      2.57 o 
  14   4   3        1.16        6.60      2.73 o 
  15   4   3       17.94       14.53      3.49 o 
  16   4   3       12.94        3.64      3.72 o 
  17   4   3      246.88      245.94      7.10 o 
  18   4   3        8.27       10.29      4.03 o 
  19   4   3        5.02        4.42      4.09 o 
  20   4   3      962.34      964.28      9.91 o 
  21   4   3       24.94       23.80      4.41 o 
  22   4   3        1.45        5.43      5.96 o 
  23   4   3      253.80      252.92      9.42 o 
  24   4   3      398.35      434.82      9.96 o 
  25   4   3       29.97       24.39      7.62 o 
  26   4   3        2.68        0.92     10.17 o 
  27   4   3        1.05       -1.34     14.79 o 
  28   4   3       62.02       44.69     16.20 o 
   0   5   3     6150.03     6582.82     88.37 o 
   1   5   3      475.13      493.21     18.12 o 
   2   5   3       12.31       12.72      1.95 o 
   3   5   3      189.96      173.58      9.54 o 
   4   5   3     5018.47     5539.63     26.57 o 
   5   5   3       12.43        3.17      2.16 o 
   6   5   3        3.50        2.55      2.26 o 
   7   5   3      105.99      120.50      2.86 o 
   8   5   3       75.31       48.35      2.66 o 
   9   5   3       85.65       78.45      2.96 o 
  10   5   3        2.40        4.92      2.66 o 
  11   5   3      715.93      707.23      7.25 o 
  12   5   3        5.01        6.47      3.57 o 
  13   5   3      148.75      153.36      4.41 o 
  14   5   3       32.22       42.07      4.05 o 
  15   5   3      215.21      216.24      5.14 o 
  16   5   3      907.23      975.93     11.69 o 
  17   5   3      238.21      230.97      6.47 o 
  18   5   3       12.37        4.54      5.51 o 
  19   5   3       26.29       28.74      5.95 o 
  20   5   3     1612.14     1619.41     18.93 o 
  21   5   3      327.38      366.38      9.13 o 
  22   5   3        0.63        8.55      7.27 o 
  23   5   3       11.85        4.04      9.56 o 
  24   5   3        3.96        5.96     11.03 o 
  25   5   3       76.61       63.70      9.73 o 
  26   5   3        4.34       -8.10      9.96 o 
  27   5   3        2.92       -9.71     10.36 o 
   1   6   3      328.18      305.88      6.12 o 
   2   6   3        3.87        3.85      2.60 o 
   3   6   3      461.32      420.59      5.07 o 
   4   6   3       16.35        2.92      3.24 o 
   5   6   3       52.96       65.32      3.97 o 
   6   6   3       13.64       17.99      3.31 o 
   7   6   3      518.35      500.79     11.75 o 
   8   6   3      756.32      932.85      5.66 o 
   9   6   3      152.59      156.02      3.94 o 
  10   6   3       34.99       40.23      3.28 o 
  11   6   3     1153.10     1124.66     11.24 o 
  12   6   3     4445.44     4390.88     39.18 o 
  13   6   3      939.25      908.66     17.73 o 
  14   6   3       19.17       20.28      5.43 o 
  15   6   3      347.86      335.19      7.00 o 
  16   6   3      268.02      265.27      6.78 o 
  17   6   3      143.12      118.69      6.25 o 
  18   6   3        7.91        9.64      5.58 o 
  19   6   3       12.25        8.46      5.71 o 
  20   6   3       12.89        5.99      6.02 o 
  21   6   3      228.48      231.61      8.61 o 
  22   6   3        3.37        2.03      7.14 o 
  23   6   3       91.20       65.96      9.96 o 
  24   6   3       22.84       19.62     21.21 o 
  25   6   3        5.38        4.80     18.31 o 
  26   6   3        0.63       -9.79      9.79 o 
   0   7   3       13.91       10.17      4.36 o 
   1   7   3      516.89      538.56      8.95 o 
   2   7   3        3.48        1.63      3.21 o 
   3   7   3      777.28      794.14     19.05 o 
   4   7   3     3273.94     3318.02     17.21 o 
   5   7   3      263.68      243.27      5.90 o 
   6   7   3        8.34        3.38      3.89 o 
   7   7   3      437.98      484.99     10.92 o 
   8   7   3      426.52      443.49      6.55 o 
   9   7   3       17.47       20.21      6.06 o 
  10   7   3       16.15       24.03      6.29 o 
  11   7   3      499.76      483.85     11.43 o 
  12   7   3      275.86      228.13      7.94 o 
  13   7   3        2.66       -3.65      6.85 o 
  14   7   3        1.35       -5.65      6.98 o 
  15   7   3       24.01        6.75      7.02 o 
  16   7   3        5.22       -6.93      6.93 o 
  17   7   3      341.41      313.44      7.96 o 
  18   7   3        6.71        9.85      6.17 o 
  19   7   3       42.64       30.05      6.27 o 
  20   7   3      224.40      220.11     13.52 o 
  21   7   3       35.29       33.72      6.84 o 
  22   7   3        0.75       -9.25      9.25 o 
  23   7   3        9.81       -4.64     10.27 o 
  24   7   3      215.03      206.19     11.58 o 
   1   8   3      723.13      744.08      6.45 o 
   2   8   3       35.41       18.25      4.71 o 
   3   8   3       60.06       63.96      5.21 o 
   4   8   3      366.97      446.34      8.80 o 
   5   8   3       73.15       54.35      5.15 o 
   6   8   3       29.16       51.35      8.22 o 
   7   8   3       45.26       51.00     16.97 o 
   8   8   3       83.72       83.91     13.78 o 
   9   8   3       69.15       69.64      7.57 o 
  10   8   3        4.98        6.91      7.28 o 
  11   8   3      735.77      759.13     21.93 o 
  12   8   3      630.70      650.74     12.14 o 
  13   8   3      528.86      451.88     14.23 o 
  14   8   3        5.17        3.65      7.60 o 
  15   8   3      147.17      104.87      9.99 o 
  16   8   3       94.25       72.23      8.19 o 
  17   8   3       20.54       13.82      7.89 o 
  18   8   3        7.56        4.85      8.01 o 
  19   8   3       42.76       33.17      7.98 o 
  20   8   3      312.34      338.98     10.25 o 
  21   8   3      205.08      207.04     27.85 o 
  22   8   3        0.55        1.89     19.96 o 
   0   9   3      182.88      238.11      9.59 o 
   1   9   3      389.13      403.84     15.33 o 
   2   9   3        0.16       -0.26      6.51 o 
   3   9   3      338.40      364.17      8.60 o 
   4   9   3      142.59      139.70     15.75 o 
   5   9   3       66.27       83.62     12.10 o 
   6   9   3        7.54       11.41      5.44 o 
   7   9   3      169.17      168.69      6.32 o 
   8   9   3       53.78       55.17      7.50 o 
   9   9   3      140.06       99.93      7.82 o 
  10   9   3        7.06        4.34      7.43 o 
  11   9   3      112.64       96.99      8.31 o 
  12   9   3       13.13        9.17      7.86 o 
  13   9   3        0.24       -5.06      8.01 o 
  14   9   3        4.20        2.11      7.42 o 
  15   9   3       18.69        9.66      7.87 o 
  16   9   3       18.92       14.24      8.52 o 
  17   9   3      124.96      106.20      8.99 o 
  18   9   3        3.22        6.11     12.94 o 
  19   9   3       57.80       51.23     14.75 o 
   1  10   3      235.59      234.00      9.21 o 
   2  10   3       57.63       55.11     12.48 o 
   3  10   3      239.21      223.65     20.57 o 
   4  10   3      792.25      870.54     22.80 o 
   5  10   3      493.79      474.89     21.44 o 
   6  10   3        8.53        8.67      7.57 o 
   7  10   3       42.06       44.60      7.85 o 
   8  10   3       20.15        8.15      7.63 o 
   9  10   3       51.59       42.77      9.83 o 
  10  10   3        2.46        5.81      6.07 o 
  11  10   3        0.17       10.28      8.00 o 
  12  10   3        6.72       20.98      8.50 o 
  13  10   3        7.41       -1.21      8.59 o 
  14  10   3        1.83       -2.76     20.07 o 
  15  10   3       17.21       11.99      7.74 o 
   1  11   3        0.05       -6.58     11.30 o 
   2  11   3        7.26       -8.37     11.96 o 
   3  11   3       25.62       -1.84     10.02 o 
   4  11   3       31.10        3.41      9.51 o 
   5  11   3       20.18       15.25      7.44 o 
   6  11   3        8.80       18.78      7.96 o 
   7  11   3       13.53       35.99      8.39 o 
   8  11   3        2.01        9.35      8.71 o 
   9  11   3        0.43       11.32     17.51 o 
  10  11   3        0.74       12.20      8.21 o 
   0   0   4    77251.47    78454.98    251.48 o 
   2   0   4       22.86       25.40     10.05 o 
   4   0   4   117203.25   120202.56    296.37 o 
   6   0   4       20.74       14.97      4.45 o 
   8   0   4    23017.06    25477.90     65.64 o 
  10   0   4       10.35        9.89      2.78 o 
  12   0   4     2811.40     3631.99     37.03 o 
  14   0   4        9.71        6.60      3.34 o 
  16   0   4    16625.20    17702.08     29.27 o 
  18   0   4        3.87        8.54      6.23 o 
  20   0   4       94.51      110.34      7.43 o 
  22   0   4        7.47       -7.65      7.65 o 
  24   0   4      251.78      230.84      9.63 o 
  26   0   4        1.56        2.77      7.99 o 
  28   0   4        3.54        3.61     12.40 o 
  30   0   4        1.97        1.07     12.95 o 
   1   1   4       49.64       40.77      2.00 o 
   2   1   4        6.70       25.74      1.51 o 
   3   1   4       17.24       17.15      3.37 o 
   4   1   4    12665.65    13445.66     44.17 o 
   5   1   4      991.68     1030.96    109.83 o 
   6   1   4        8.31        7.80      2.21 o 
   7   1   4       56.14       48.94      7.67 o 
   8   1   4    23062.28    24590.23    131.42 o 
   9   1   4       61.94       59.38      4.01 o 
  10   1   4        4.24        0.05      1.73 o 
  11   1   4      339.18      306.22      9.03 o 
  12   1   4      941.61      751.56      4.24 o 
  13   1   4        3.50        4.75      2.09 o 
  14   1   4        6.11        3.39      3.06 o 
  15   1   4       55.99       57.55      4.33 o 
  16   1   4     3226.60     3425.94     26.39 o 
  17   1   4       29.97       31.22      3.72 o 
  18   1   4        2.03       -0.01      3.62 o 
  19   1   4       11.37        9.28      4.61 o 
  20   1   4      633.45      670.95     10.08 o 
  21   1   4      101.55       74.89      6.70 o 
  22   1   4        0.59        6.33      5.24 o 
  23   1   4       79.14       91.62      7.94 o 
  24   1   4      606.64      666.86     10.80 o 
  25   1   4       32.04       23.29      5.95 o 
  26   1   4        0.17       -1.10      6.90 o 
  27   1   4       11.27       17.12      9.64 o 
  28   1   4      421.84      431.54     20.64 o 
  29   1   4        8.58       14.06     14.51 o 
  30   1   4        0.67        5.17     13.93 o 
   0   2   4     6408.98     7932.54     83.24 o 
   1   2   4     2051.89     1792.16     31.38 o 
   2   2   4       11.32       18.22      2.72 o 
   3   2   4     1529.96     1332.87      7.56 o 
   4   2   4      100.96      104.20      2.47 o 
   5   2   4      970.58      806.87     10.71 o 
   6   2   4        6.12       29.42      6.75 o 
   7   2   4     4838.84     4800.46     96.76 o 
   8   2   4     1552.39     1589.77     15.12 o 
   9   2   4     2110.11     1986.60     23.55 o 
  10   2   4       19.16       37.69      3.39 o 
  11   2   4      553.22      554.65      6.66 o 
  12   2   4       47.25       80.84      4.05 o 
  13   2   4      303.01      286.66      3.61 o 
  14   2   4        7.11        8.79      3.02 o 
  15   2   4      690.79      679.47     14.07 o 
  16   2   4      338.74      370.84      4.37 o 
  17   2   4      872.51      843.57     15.25 o 
  18   2   4       15.33       12.65      3.51 o 
  19   2   4      122.81      114.11      4.16 o 
  20   2   4       90.12       85.25      5.55 o 
  21   2   4       36.65       34.52      6.03 o 
  22   2   4        0.38       -5.15      5.15 o 
  23   2   4        4.74        1.07      5.46 o 
  24   2   4      585.32      648.22      9.38 o 
  25   2   4      141.60      143.05      6.70 o 
  26   2   4        3.54       13.84      7.11 o 
  27   2   4       53.22       54.78      9.99 o 
  28   2   4        1.60        7.36      8.80 o 
  29   2   4        2.52        6.28      9.70 o 
  30   2   4        1.80       -3.09     12.26 o 
   1   3   4      680.11      595.14     12.79 o 
   2   3   4        0.02        1.76      1.42 o 
   3   3   4      665.45      598.89     15.75 o 
   4   3   4     3407.68     3761.64     14.88 o 
   5   3   4       97.05       81.04      3.24 o 
   6   3   4        4.89        2.37      1.60 o 
   7   3   4       16.71       17.68      1.84 o 
   8   3   4     3885.15     3856.39     16.44 o 
   9   3   4       35.70       40.30      2.51 o 
  10   3   4        2.80        3.67      2.26 o 
  11   3   4      142.06      143.75      3.41 o 
  12   3   4     4583.41     4438.24     16.24 o 
  13   3   4      210.12      203.87      5.51 o 
  14   3   4        0.88        2.68      3.14 o 
  15   3   4      481.56      423.60      6.41 o 
  16   3   4     1437.17     1547.27     10.14 o 
  17   3   4       76.49       74.29      3.90 o 
  18   3   4        0.79       12.67      3.92 o 
  19   3   4     1173.50     1211.22     13.19 o 
  20   3   4      611.73      710.84      8.17 o 
  21   3   4       84.47       84.21      5.16 o 
  22   3   4        5.32       -4.74      4.74 o 
  23   3   4       63.10       57.53      6.08 o 
  24   3   4       23.23       21.79      6.14 o 
  25   3   4       35.12       36.40      7.25 o 
  26   3   4        1.42        0.10      8.60 o 
  27   3   4       63.15       72.02     10.38 o 
  28   3   4      591.72      654.36     17.83 o 
  29   3   4       67.00       90.70     24.05 o 
   0   4   4      127.35       48.93      8.69 o 
   1   4   4     2785.91     3021.36    130.15 o 
   2   4   4        9.33        9.17      4.34 o 
   3   4   4      797.86      722.58     29.70 o 
   4   4   4     4636.87     5950.11     31.37 o 
   5   4   4      930.60      842.97     18.14 o 
   6   4   4       22.18       17.01      2.17 o 
   7   4   4      158.67      155.85      4.58 o 
   8   4   4     8321.41     9578.91     43.58 o 
   9   4   4      464.13      391.75      6.68 o 
  10   4   4       14.46       14.33      2.42 o 
  11   4   4       53.69       56.23      2.85 o 
  12   4   4     4528.35     4760.11     33.82 o 
  13   4   4       30.19       38.20      2.92 o 
  14   4   4        3.22        2.66      2.90 o 
  15   4   4       38.23       35.22      3.15 o 
  16   4   4      275.76      276.04      6.41 o 
  17   4   4      326.24      339.83     14.38 o 
  18   4   4        3.60        5.80      5.45 o 
  19   4   4       31.55       24.79      5.63 o 
  20   4   4      290.11      287.02      7.12 o 
  21   4   4       36.93       32.35      6.06 o 
  22   4   4        0.52        4.53      5.82 o 
  23   4   4       22.83       35.59      6.53 o 
  24   4   4     2380.60     2553.68     15.56 o 
  25   4   4       62.32       99.32     10.53 o 
  26   4   4        3.38       13.89     19.84 o 
  27   4   4        5.07       18.87     17.44 o 
  28   4   4      299.45      339.28     17.36 o 
   1   5   4     1059.99      994.16     35.28 o 
   2   5   4        0.74        0.36      3.06 o 
   3   5   4      406.65      363.78     10.89 o 
   4   5   4      308.30      308.31      3.29 o 
   5   5   4        7.68       11.89      2.15 o 
   6   5   4        7.08        5.01      2.19 o 
   7   5   4       48.17       44.73      2.55 o 
   8   5   4     3723.67     3534.18     19.91 o 
   9   5   4      296.68      306.55      6.26 o 
  10   5   4        9.73       10.18      2.74 o 
  11   5   4       62.89       48.82      3.64 o 
  12   5   4      462.79      440.12      5.25 o 
  13   5   4      658.58      683.78      6.78 o 
  14   5   4        4.12        5.25      4.95 o 
  15   5   4      511.14      475.47      7.18 o 
  16   5   4      235.05      231.44      6.30 o 
  17   5   4      248.71      282.53      6.16 o 
  18   5   4        4.43        6.70      5.01 o 
  19   5   4      244.72      233.65      6.97 o 
  20   5   4      110.09      108.99      6.32 o 
  21   5   4      153.49      165.43     12.45 o 
  22   5   4       15.10       16.14      6.29 o 
  23   5   4        9.70       12.47      6.68 o 
  24   5   4      166.75      175.45     10.14 o 
  25   5   4       29.09       44.88      8.16 o 
  26   5   4        2.90       13.37      7.99 o 
  27   5   4       25.99       55.38     23.61 o 
   0   6   4      562.43      464.10     24.76 o 
   1   6   4      144.17      116.35      7.17 o 
   2   6   4        7.47        2.49      2.93 o 
   3   6   4     1140.71     1141.54      9.41 o 
   4   6   4      311.19      298.31      7.16 o 
   5   6   4      766.43      765.60     17.08 o 
   6   6   4       23.91       26.13      4.28 o 
   7   6   4      795.77      834.03     14.05 o 
   8   6   4     2014.65     2282.85     24.73 o 
   9   6   4      211.77      199.85      5.44 o 
  10   6   4        7.67       15.39      3.65 o 
  11   6   4      209.38      201.05      4.68 o 
  12   6   4      180.70      215.92      5.82 o 
  13   6   4      375.90      348.77     10.70 o 
  14   6   4       38.62       39.81      5.36 o 
  15   6   4      665.97      580.41     12.48 o 
  16   6   4      630.89      638.08     13.36 o 
  17   6   4      223.96      201.91      6.80 o 
  18   6   4        8.38        2.54      5.60 o 
  19   6   4       11.23        7.32      5.77 o 
  20   6   4      105.74      117.14      6.71 o 
  21   6   4      100.58       98.34      8.00 o 
  22   6   4        9.23       15.99      7.46 o 
  23   6   4      133.74      140.05     10.67 o 
  24   6   4       41.16       58.86     19.48 o 
  25   6   4       82.43      104.04     10.48 o 
  26   6   4        3.73       35.26     10.70 o 
   1   7   4       56.26       43.44      3.50 o 
   2   7   4       10.52       11.29      4.27 o 
   3   7   4      154.60      153.51      8.82 o 
   4   7   4      201.67      176.99     11.65 o 
   5   7   4      347.28      350.45      7.81 o 
   6   7   4        6.54        5.54      4.72 o 
   7   7   4      224.69      216.79      5.85 o 
   8   7   4      508.91      538.30      7.14 o 
   9   7   4       28.05       24.15      4.88 o 
  10   7   4        8.51       13.19      6.52 o 
  11   7   4      345.91      300.81      9.76 o 
  12   7   4      178.10      157.05      7.66 o 
  13   7   4       25.71       20.73      6.83 o 
  14   7   4        2.47        0.68      6.80 o 
  15   7   4       13.87       13.97      6.86 o 
  16   7   4      107.27      100.25      7.38 o 
  17   7   4       20.64       17.96      7.24 o 
  18   7   4        0.98        3.24      7.48 o 
  19   7   4      569.90      560.72     16.91 o 
  20   7   4       14.08       13.53      6.50 o 
  21   7   4       72.94       66.93     16.89 o 
  22   7   4        0.12        8.68      8.02 o 
  23   7   4      152.83      187.09     25.09 o 
  24   7   4        2.41       14.82     27.34 o 
   0   8   4    15271.52    15764.41     58.95 o 
   1   8   4      355.38      386.77     10.33 o 
   2   8   4        9.65       -7.67      7.67 o 
   3   8   4      443.72      438.54      8.70 o 
   4   8   4     1088.14     1039.41      7.89 o 
   5   8   4      521.76      544.22     14.71 o 
   6   8   4       16.61       18.99      5.61 o 
   7   8   4      548.25      600.42      8.74 o 
   8   8   4      926.41     1060.82     12.18 o 
   9   8   4      328.42      351.58     12.91 o 
  10   8   4       36.19       46.28      7.92 o 
  11   8   4       90.85       81.29      8.31 o 
  12   8   4        3.94       -1.58      7.52 o 
  13   8   4       63.98       52.42      7.99 o 
  14   8   4       14.10       19.08      8.13 o 
  15   8   4      133.35      107.20      8.39 o 
  16   8   4       95.70       33.28      8.02 o 
  17   8   4       80.86       62.38      8.43 o 
  18   8   4        5.18       -1.39      8.41 o 
  19   8   4       32.17       28.27      8.22 o 
  20   8   4       19.29       28.78      8.79 o 
  21   8   4        4.85       22.62     11.31 o 
  22   8   4        0.46       -3.26     11.26 o 
   1   9   4       68.84       55.53      7.91 o 
   2   9   4       26.18       28.54      7.98 o 
   3   9   4       88.06       85.33      7.94 o 
   4   9   4       45.72       47.19      6.64 o 
   5   9   4      211.99      188.25      8.58 o 
   6   9   4        0.14       -0.37      7.14 o 
   7   9   4      164.97      152.54      8.39 o 
   8   9   4      124.20      133.37      8.07 o 
   9   9   4       70.05       55.10      7.86 o 
  10   9   4        1.54        3.77      7.87 o 
  11   9   4      198.01      173.50     11.67 o 
  12   9   4       10.55        5.01      7.90 o 
  13   9   4       25.40       21.43      8.16 o 
  14   9   4        1.37        4.65      8.19 o 
  15   9   4       29.37       42.94      8.36 o 
  16   9   4      237.52      230.28      9.67 o 
  17   9   4       58.83       38.72     12.04 o 
  18   9   4        1.21       -6.97      8.12 o 
  19   9   4       66.97       44.48      8.71 o 
   0  10   4     1341.60     1356.38     22.27 o 
   1  10   4      205.80      195.24      9.75 o 
   2  10   4       20.67       12.26     10.17 o 
   3  10   4      349.71      372.02     16.19 o 
   4  10   4       62.46      122.84     14.75 o 
   5  10   4      219.06      238.66     10.68 o 
   6  10   4       23.52       32.54      8.94 o 
   7  10   4       54.55       33.63      8.15 o 
   8  10   4       44.46       39.82      8.04 o 
   9  10   4      111.32       97.28      8.30 o 
  10  10   4        2.01       -0.05      7.75 o 
  11  10   4       21.86       29.57      8.01 o 
  12  10   4       86.66       98.00     15.66 o 
  13  10   4        6.33       -2.85      8.63 o 
  14  10   4        2.31       -5.15      8.02 o 
  15  10   4       61.37       46.19      9.16 o 
   1  11   4       57.10       90.76     13.28 o 
   2  11   4        0.99       33.63     13.63 o 
   3  11   4        7.22       18.99      8.78 o 
   4  11   4       14.33       13.29      9.48 o 
   5  11   4        8.78        6.16      9.03 o 
   6  11   4        0.86       -2.49      8.85 o 
   7  11   4       54.64       38.01      9.13 o 
   8  11   4        8.76       -9.69      9.69 o 
   9  11   4        3.42        7.16      9.81 o 
   2   0   5       41.19       50.20      8.20 o 
   4   0   5    48069.30    52994.99    175.69 o 
   6   0   5       24.32       19.00      3.06 o 
   8   0   5    40725.96    42835.50     70.21 o 
  10   0   5        0.96        0.14      2.74 o 
  12   0   5     3452.38     3337.91     16.32 o 
  14   0   5        8.74        9.69      3.58 o 
  16   0   5     3531.01     3280.07     38.78 o 
  18   0   5        4.63        5.08      6.42 o 
  20   0   5       43.83       42.03      7.27 o 
  22   0   5        1.63       -0.35      8.49 o 
  24   0   5      426.93      323.81     10.51 o 
  26   0   5       17.05       17.47      9.13 o 
  28   0   5        4.55       18.07     12.67 o 
  30   0   5        3.56       12.60     13.23 o 
   0   1   5    13364.62    13882.98    112.90 o 
   1   1   5       13.21       15.29      1.47 o 
   2   1   5        1.91        1.46      1.51 o 
   3   1   5      431.25      449.65     20.11 o 
   4   1   5    16530.65    17909.71     78.72 o 
   5   1   5       19.96       22.72      4.40 o 
   6   1   5        9.59        8.11      1.55 o 
   7   1   5       41.93       48.01      3.16 o 
   8   1   5     2763.89     2712.78     16.37 o 
   9   1   5       16.80        8.65      2.20 o 
  10   1   5        8.07        6.34      1.95 o 
  11   1   5       52.27       38.22      2.23 o 
  12   1   5        3.15        4.91      2.27 o 
  13   1   5        0.67       -0.37      2.98 o 
  14   1   5        5.11       -1.22      3.17 o 
  15   1   5      110.87       88.92      3.76 o 
  16   1   5     1133.00     1048.41      6.85 o 
  17   1   5      212.41      203.32      4.48 o 
  18   1   5        1.29       -4.55      4.55 o 
  19   1   5       38.95       30.79      5.02 o 
  20   1   5       52.90       51.50      5.37 o 
  21   1   5      324.87      323.23      6.82 o 
  22   1   5        3.14        3.03      5.45 o 
  23   1   5       12.67       18.56      5.63 o 
  24   1   5      849.81      896.30     21.62 o 
  25   1   5        8.19       11.08      6.60 o 
  26   1   5        4.36        6.36      6.26 o 
  27   1   5       36.54       26.72      6.32 o 
  28   1   5       21.67       33.57     10.05 o 
  29   1   5        2.93        8.50      9.19 o 
  30   1   5        0.21       -5.54     13.21 o 
   1   2   5      365.29      269.61      4.09 o 
   2   2   5       13.60       16.91      1.60 o 
   3   2   5     2092.40     2003.45     45.38 o 
   4   2   5      934.45     1062.80     20.55 o 
   5   2   5     2160.47     2079.19     58.80 o 
   6   2   5        8.29       15.72      6.34 o 
   7   2   5      852.89      790.23     27.32 o 
   8   2   5     2669.75     2682.23     21.26 o 
   9   2   5      823.59      816.82     10.61 o 
  10   2   5        6.90       22.03      4.39 o 
  11   2   5     1725.38     1636.21     24.25 o 
  12   2   5     1403.92     1562.15     18.50 o 
  13   2   5      838.30      759.98     11.43 o 
  14   2   5        1.85        5.10      3.81 o 
  15   2   5      143.17      122.11      5.52 o 
  16   2   5     2338.34     2435.09     14.99 o 
  17   2   5      263.32      252.39      6.00 o 
  18   2   5        5.93       14.18      4.11 o 
  19   2   5      494.44      536.96      9.61 o 
  20   2   5      274.58      259.88      6.31 o 
  21   2   5       86.77       72.11      5.59 o 
  22   2   5        4.40       -1.85      5.30 o 
  23   2   5        9.23        6.26      5.57 o 
  24   2   5       21.42       26.07      7.38 o 
  25   2   5       17.80       15.91      5.89 o 
  26   2   5        3.42        2.14      6.14 o 
  27   2   5      178.09      171.27      8.15 o 
  28   2   5       30.04       36.00      7.87 o 
  29   2   5       94.27       99.77     17.58 o 
   0   3   5    25053.74    27446.01    177.21 o 
   1   3   5      245.87      192.62      8.56 o 
   2   3   5        4.85        3.79      1.12 o 
   3   3   5      572.70      542.69     11.92 o 
   4   3   5      578.41      607.15      3.48 o 
   5   3   5       37.36       29.68      1.60 o 
   6   3   5        1.47       -0.79      1.51 o 
   7   3   5      122.00       99.17      2.12 o 
   8   3   5       28.91       11.19      2.10 o 
   9   3   5       50.23       51.47      2.27 o 
  10   3   5        5.23        2.64      2.24 o 
  11   3   5       68.94       70.48      3.72 o 
  12   3   5     1078.23     1072.04      6.22 o 
  13   3   5      210.60      204.77      5.43 o 
  14   3   5        9.90        8.74      3.25 o 
  15   3   5       56.12       58.32      3.89 o 
  16   3   5     2778.74     2890.86     18.92 o 
  17   3   5       67.08       69.88      6.86 o 
  18   3   5        6.68       17.50      5.31 o 
  19   3   5      278.92      277.76      8.02 o 
  20   3   5       84.28      121.33      5.91 o 
  21   3   5       13.06       10.00      5.44 o 
  22   3   5        1.62       -6.02      6.74 o 
  23   3   5        6.46        1.23      7.18 o 
  24   3   5       73.88       59.56      7.36 o 
  25   3   5       82.23       68.11      6.38 o 
  26   3   5        4.84       -3.31      6.26 o 
  27   3   5       33.35       33.69      7.88 o 
  28   3   5      628.48      667.75     14.19 o 
   1   4   5       60.58       45.24      6.79 o 
   2   4   5       21.70       19.82      2.76 o 
   3   4   5      166.50      161.13     13.50 o 
   4   4   5     5248.08     5910.89    106.99 o 
   5   4   5      238.95      210.73      7.52 o 
   6   4   5        9.04        6.19      1.99 o 
   7   4   5      416.29      331.44      7.10 o 
   8   4   5     4059.79     3809.48     12.42 o 
   9   4   5     1643.11     1578.00     16.65 o 
  10   4   5       21.28       18.76      3.31 o 
  11   4   5      174.02      162.80      5.65 o 
  12   4   5      786.85      713.59      9.94 o 
  13   4   5      145.97      164.09      4.39 o 
  14   4   5        1.07       -0.51      3.84 o 
  15   4   5       27.65       50.72      4.64 o 
  16   4   5     8656.90     8930.45     49.06 o 
  17   4   5        8.99       31.08      6.53 o 
  18   4   5        3.93       -3.08      5.49 o 
  19   4   5      121.05      134.29      6.30 o 
  20   4   5      569.50      514.14      7.99 o 
  21   4   5       21.79       17.48      5.73 o 
  22   4   5        1.24        3.35      6.81 o 
  23   4   5       11.70        9.03      6.31 o 
  24   4   5       10.70        0.56      7.59 o 
  25   4   5      131.46      145.34      9.00 o 
  26   4   5       10.53       23.58     15.04 o 
  27   4   5       70.07       81.90     15.96 o 
  28   4   5       63.94       82.45     10.79 o 
   0   5   5    19522.68    21628.21    157.34 o 
   1   5   5      564.69      573.34     17.19 o 
   2   5   5        4.44       -1.69      2.84 o 
   3   5   5       88.17       63.68      5.01 o 
   4   5   5      113.09      105.01      3.07 o 
   5   5   5       13.63        6.55      2.87 o 
   6   5   5        1.78        3.02      3.02 o 
   7   5   5      836.25      784.39      8.46 o 
   8   5   5        8.68        3.46      3.39 o 
   9   5   5      158.34      148.02      4.32 o 
  10   5   5        0.12        0.02      3.70 o 
  11   5   5      938.96     1057.83     17.81 o 
  12   5   5     1801.98     1915.20      9.10 o 
  13   5   5      523.08      525.54      6.98 o 
  14   5   5        9.09        8.28      4.03 o 
  15   5   5      204.13      197.77      7.01 o 
  16   5   5      921.12      866.25      8.86 o 
  17   5   5      423.55      422.49      7.57 o 
  18   5   5        2.12        3.19      5.70 o 
  19   5   5       22.37       11.95      5.90 o 
  20   5   5        7.93       11.84      9.31 o 
  21   5   5       52.12       56.60      6.38 o 
  22   5   5        4.81       14.79      6.29 o 
  23   5   5      178.59      173.04      8.14 o 
  24   5   5        4.41        9.03      6.66 o 
  25   5   5       35.20       52.50      7.18 o 
  26   5   5        2.79        5.36      9.88 o 
  27   5   5       11.13       21.29     14.99 o 
   1   6   5      157.36      112.55      8.17 o 
   2   6   5       33.39       36.14      3.38 o 
   3   6   5      434.14      474.71      8.23 o 
   4   6   5     1297.57     1379.21     25.13 o 
   5   6   5      261.29      249.03      6.20 o 
   6   6   5       23.86       26.96      4.95 o 
   7   6   5      711.66      678.99      8.33 o 
   8   6   5     1909.74     1960.02     25.61 o 
   9   6   5      302.10      283.64      9.66 o 
  10   6   5        5.43        7.14      5.04 o 
  11   6   5      683.72      676.40     16.01 o 
  12   6   5       84.92       98.96      4.70 o 
  13   6   5      921.84      824.55     13.35 o 
  14   6   5        8.01        2.70      5.75 o 
  15   6   5      121.88      114.41      6.90 o 
  16   6   5      511.22      554.75     14.57 o 
  17   6   5       21.15       23.27      6.48 o 
  18   6   5        5.36        3.35      6.37 o 
  19   6   5       28.57       25.55      6.99 o 
  20   6   5      327.69      288.12     17.15 o 
  21   6   5       40.04       30.20      7.37 o 
  22   6   5        3.42        3.34      7.44 o 
  23   6   5       30.97       38.66      8.15 o 
  24   6   5       31.69       51.98      8.88 o 
  25   6   5       91.71       69.66      9.99 o 
   0   7   5       41.68       32.12      8.98 o 
   1   7   5        6.21       -3.78      6.44 o 
   2   7   5        8.68        4.96      7.09 o 
   3   7   5      145.05      172.84     16.86 o 
   4   7   5      690.85      658.01     10.91 o 
   5   7   5        1.72       -2.75      6.87 o 
   6   7   5        6.64        6.75      5.55 o 
   7   7   5       10.71       10.00      5.66 o 
   8   7   5      358.95      360.57      8.63 o 
   9   7   5       36.34       46.58      5.79 o 
  10   7   5       12.06        3.24      5.60 o 
  11   7   5       19.75        8.47      8.33 o 
  12   7   5       32.29        8.86     14.06 o 
  13   7   5       29.97       12.84      8.91 o 
  14   7   5        0.25       -7.82      8.09 o 
  15   7   5      236.65      194.43     10.11 o 
  16   7   5        1.92        5.72      9.29 o 
  17   7   5       61.83       56.74      9.22 o 
  18   7   5       19.58       19.62      9.31 o 
  19   7   5       49.54       64.15     13.52 o 
  20   7   5       35.82       44.22      9.99 o 
  21   7   5       19.24       14.38      9.75 o 
  22   7   5        4.03       10.63      7.72 o 
  23   7   5      189.63      202.68      9.52 o 
   1   8   5      413.30      424.73     27.78 o 
   2   8   5       51.59       88.50     11.99 o 
   3   8   5      390.46      438.49      9.63 o 
   4   8   5      596.59      704.69      9.59 o 
   5   8   5      159.89      177.15      7.37 o 
   6   8   5       52.39       52.59      6.62 o 
   7   8   5      402.66      448.01     10.49 o 
   8   8   5     3402.37     3397.55     17.71 o 
   9   8   5      239.94      284.12     29.06 o 
  10   8   5       11.78       19.50     13.49 o 
  11   8   5      916.75      893.70     14.92 o 
  12   8   5      434.42      434.26     11.97 o 
  13   8   5      303.71      274.91     11.31 o 
  14   8   5        0.43       -4.96      9.29 o 
  15   8   5      127.54      109.78      9.86 o 
  16   8   5       91.23       92.16     12.36 o 
  17   8   5        9.55       16.92      9.71 o 
  18   8   5        3.37       -6.22     10.57 o 
  19   8   5       45.57       28.02     10.68 o 
  20   8   5      491.27      587.51     46.93 o 
  21   8   5      149.52      147.33     12.59 o 
   0   9   5      171.17      219.23     12.88 o 
   1   9   5        3.27        5.69      7.92 o 
   2   9   5        5.66        2.52      6.50 o 
   3   9   5      312.83      304.33     15.34 o 
   4   9   5      467.45      404.02      8.62 o 
   5   9   5        7.79       -0.35      6.52 o 
   6   9   5       17.66        7.22      9.21 o 
   7   9   5       90.38       84.62     15.14 o 
   8   9   5      398.32      424.09     11.98 o 
   9   9   5       28.55       22.62      9.43 o 
  10   9   5       12.53       10.05      9.41 o 
  11   9   5       47.46       42.17      9.42 o 
  12   9   5       63.46       54.28     10.32 o 
  13   9   5        8.54        1.06      9.51 o 
  14   9   5        5.75        4.15     10.05 o 
  15   9   5       30.96       21.07      9.95 o 
  16   9   5        4.75       -3.19     13.41 o 
  17   9   5        1.55        2.07     13.64 o 
  18   9   5        8.47       -1.85     10.42 o 
   1  10   5       25.97        5.06      8.20 o 
   2  10   5       19.48        8.53      6.81 o 
   3  10   5      155.99      135.87     10.21 o 
   4  10   5      228.86      271.22     14.56 o 
   5  10   5      296.53      259.68     11.31 o 
   6  10   5       40.74       38.67     13.37 o 
   7  10   5       92.50      116.08     28.78 o 
   8  10   5      429.75      479.78     12.88 o 
   9  10   5       31.00       43.23      9.58 o 
  10  10   5        7.29        2.30      9.24 o 
  11  10   5        7.07        7.37      9.88 o 
  12  10   5      270.68      226.07     12.97 o 
  13  10   5       17.15        7.68     10.29 o 
  14  10   5        3.92       11.53     10.02 o 
   0  11   5        5.13        2.64     12.36 o 
   1  11   5        0.10       -2.10      9.86 o 
   2  11   5        1.30        9.30     10.39 o 
   3  11   5       11.45       30.12      9.77 o 
   4  11   5       24.01       35.70     11.89 o 
   5  11   5       21.16       37.15      9.09 o 
   6  11   5        7.42        6.90      9.17 o 
   7  11   5       30.94       22.84      9.08 o 
   0   0   6   149004.50   148156.00    417.17 o 
   2   0   6       64.17       90.04     14.37 o 
   4   0   6     2385.50     2227.46     39.07 o 
   6   0   6       15.09       14.17      1.69 o 
   8   0   6     1523.60     1959.53     10.51 o 
  10   0   6       13.38       12.81      3.61 o 
  12   0   6      321.41      329.40      5.77 o 
  14   0   6       17.17        3.78      3.76 o 
  16   0   6       46.96       42.31      6.36 o 
  18   0   6       17.39       21.57      6.75 o 
  20   0   6     1164.61     1144.01     19.43 o 
  22   0   6       12.63        7.76      8.09 o 
  24   0   6     2370.75     2410.36     20.17 o 
  26   0   6        1.73        2.66      8.68 o 
  28   0   6       47.60       77.61     18.01 o 
   1   1   6       27.40       26.73      1.71 o 
   2   1   6        5.65        8.81      1.84 o 
   3   1   6        2.58        8.04      2.02 o 
   4   1   6    30078.46    33116.99    164.20 o 
   5   1   6       47.82       39.14      4.66 o 
   6   1   6        5.51        5.84      1.69 o 
   7   1   6       64.22       81.27      7.19 o 
   8   1   6     2429.92     3459.36     14.91 o 
   9   1   6      208.89      167.18     10.65 o 
  10   1   6        4.77        3.69      2.23 o 
  11   1   6        7.25        5.62      2.28 o 
  12   1   6     3313.91     3574.22     24.10 o 
  13   1   6       85.21       87.14      6.38 o 
  14   1   6        0.12       -2.92      3.68 o 
  15   1   6      151.83      144.44      6.99 o 
  16   1   6      930.25      801.40     10.03 o 
  17   1   6        6.24        6.06      4.56 o 
  18   1   6        4.74        1.89      4.71 o 
  19   1   6      443.04      418.25      7.01 o 
  20   1   6     1087.62     1038.79     18.97 o 
  21   1   6       71.87       68.91      5.72 o 
  22   1   6        2.80        3.66      5.48 o 
  23   1   6        7.88       12.45      5.79 o 
  24   1   6       13.66       11.35      5.84 o 
  25   1   6        3.81        3.95      5.89 o 
  26   1   6        0.09        3.62      6.25 o 
  27   1   6       30.20       27.81      6.83 o 
  28   1   6       79.42      124.77      7.34 o 
  29   1   6        0.89        9.89      7.92 o 
   0   2   6     3928.67     3971.53     50.30 o 
   1   2   6     3013.56     2922.19     38.96 o 
   2   2   6       16.84       28.70      1.95 o 
   3   2   6      970.56      866.99     11.86 o 
   4   2   6       59.13      107.52      8.30 o 
   5   2   6     1047.95      940.11     30.96 o 
   6   2   6        1.94        5.29      2.15 o 
   7   2   6     1235.10     1103.77     29.22 o 
   8   2   6       71.81       74.36      6.89 o 
   9   2   6     2325.48     2360.87     75.40 o 
  10   2   6        6.68       11.10      3.38 o 
  11   2   6      143.33      109.21      4.13 o 
  12   2   6      157.27      180.95      4.59 o 
  13   2   6       73.25       57.79      6.26 o 
  14   2   6        4.47        5.47      4.05 o 
  15   2   6     1153.89     1148.84     29.84 o 
  16   2   6     1208.21     1167.40      8.66 o 
  17   2   6      591.88      573.09      8.73 o 
  18   2   6        3.02        5.40      4.78 o 
  19   2   6       67.37       63.53      6.56 o 
  20   2   6      191.28      212.62      7.61 o 
  21   2   6      182.96      164.80      7.75 o 
  22   2   6       11.75        6.99      6.94 o 
  23   2   6      195.52      211.99     10.41 o 
  24   2   6      381.01      383.63      9.66 o 
  25   2   6       27.78       17.98      6.31 o 
  26   2   6        1.77        1.66      7.52 o 
  27   2   6        9.96       13.18      9.52 o 
  28   2   6      101.34      137.53     10.78 o 
  29   2   6       34.75       29.61      9.76 o 
   1   3   6      105.55      106.46      2.83 o 
   2   3   6        0.30        0.81      2.35 o 
   3   3   6      559.86      550.32     10.87 o 
   4   3   6      310.10      449.38      4.05 o 
   5   3   6       28.85       33.31      3.13 o 
   6   3   6        7.48       11.28      2.41 o 
   7   3   6       35.12       45.99      2.88 o 
   8   3   6     6115.71     6504.59     49.85 o 
   9   3   6      302.21      377.93      6.54 o 
  10   3   6        0.12       -1.06      3.15 o 
  11   3   6        6.08        6.31      3.90 o 
  12   3   6     2696.10     2918.91     24.91 o 
  13   3   6       33.34       30.58      4.22 o 
  14   3   6        1.74        1.94      4.41 o 
  15   3   6      175.19      168.77      7.73 o 
  16   3   6     1395.04     1500.06     14.92 o 
  17   3   6      254.52      262.32      8.91 o 
  18   3   6        2.71        6.30      5.32 o 
  19   3   6      381.10      416.58      7.25 o 
  20   3   6       67.83       57.93      5.63 o 
  21   3   6       13.14        9.63      5.60 o 
  22   3   6        3.30        2.29      6.63 o 
  23   3   6        1.03        1.87      6.68 o 
  24   3   6       10.06       16.87      7.43 o 
  25   3   6       19.62       13.28      8.00 o 
  26   3   6        0.75       -0.96      8.68 o 
  27   3   6        8.57       28.60      8.21 o 
  28   3   6      216.53      262.53     21.19 o 
   0   4   6    15159.26    15926.14     51.94 o 
   1   4   6       39.69       48.43      3.42 o 
   2   4   6        6.07        7.57      3.75 o 
   3   4   6     1978.25     2129.09     25.51 o 
   4   4   6     1255.77     1109.97     10.24 o 
   5   4   6      168.04      143.81      5.29 o 
   6   4   6        0.65        1.12      3.56 o 
   7   4   6      864.71      775.85      7.19 o 
   8   4   6     4798.44     5062.01     29.74 o 
   9   4   6      162.16      173.60      5.86 o 
  10   4   6       16.35       14.22      3.48 o 
  11   4   6       61.67       47.10      3.69 o 
  12   4   6       23.40       29.38      3.73 o 
  13   4   6      375.56      390.25     10.86 o 
  14   4   6        1.24       11.06      4.33 o 
  15   4   6      534.86      577.36      6.55 o 
  16   4   6     2199.85     2310.29     17.14 o 
  17   4   6      201.29      197.45      5.46 o 
  18   4   6        5.11        1.53      5.63 o 
  19   4   6      120.48      107.32      6.16 o 
  20   4   6       23.22       27.69      5.72 o 
  21   4   6        2.31       -4.19      5.81 o 
  22   4   6        1.75       -0.63      5.93 o 
  23   4   6        3.07        0.30      7.40 o 
  24   4   6     1029.57     1016.16     12.96 o 
  25   4   6       63.50       76.52      8.50 o 
  26   4   6        7.48        9.61      8.49 o 
  27   4   6       15.70       13.96      8.75 o 
   1   5   6      268.50      268.42      5.33 o 
   2   5   6        5.48        5.25      4.41 o 
   3   5   6      262.85      267.49      5.98 o 
   4   5   6       66.16       61.15      4.65 o 
   5   5   6       36.25       37.19      4.49 o 
   6   5   6       10.83       16.65      4.38 o 
   7   5   6       48.02       46.68      6.78 o 
   8   5   6     3533.80     3501.42     37.64 o 
   9   5   6      125.67      134.34      4.12 o 
  10   5   6       18.16       16.66      3.78 o 
  11   5   6      164.36      181.25      7.76 o 
  12   5   6      108.81      107.27      4.74 o 
  13   5   6       54.89       55.26      4.37 o 
  14   5   6        7.74        3.25      4.35 o 
  15   5   6      286.15      276.66      5.58 o 
  16   5   6       91.51       96.05      6.06 o 
  17   5   6        7.06       -0.37      5.65 o 
  18   5   6        0.87       -5.68      5.68 o 
  19   5   6      163.88      148.20      7.68 o 
  20   5   6      226.88      245.39      7.32 o 
  21   5   6       15.83        7.36      6.35 o 
  22   5   6        6.59        5.30      6.38 o 
  23   5   6      257.83      266.46      8.20 o 
  24   5   6      220.99      273.65      8.26 o 
  25   5   6       48.50       47.83      8.58 o 
  26   5   6        2.22       16.13      9.97 o 
   0   6   6     2363.10     2480.82     15.91 o 
   1   6   6     1337.41     1387.78     18.81 o 
   2   6   6       10.77       18.00      5.56 o 
   3   6   6      552.62      546.71     11.76 o 
   4   6   6      179.06      230.72      6.15 o 
   5   6   6      346.62      335.27     10.53 o 
   6   6   6       29.35       22.24      5.16 o 
   7   6   6       91.06       71.73      5.47 o 
   8   6   6      206.25      250.02      6.49 o 
   9   6   6      148.44      144.29      6.08 o 
  10   6   6       14.75       12.14      5.29 o 
  11   6   6      133.11      100.80      6.00 o 
  12   6   6       34.66       39.01      5.82 o 
  13   6   6      227.95      194.44      7.44 o 
  14   6   6        3.11        4.40      5.89 o 
  15   6   6      303.85      275.83     14.69 o 
  16   6   6      101.50      109.21      7.77 o 
  17   6   6       14.61       13.92      6.42 o 
  18   6   6        3.41        0.95      6.40 o 
  19   6   6       26.32       16.28      7.19 o 
  20   6   6       67.52       84.33      7.64 o 
  21   6   6       14.25        9.41      7.59 o 
  22   6   6        2.28       -1.97      7.35 o 
  23   6   6      128.01      140.01      8.82 o 
  24   6   6      271.36      270.69      9.52 o 
  25   6   6      118.04       91.85      8.66 o 
   1   7   6       67.38       68.86      5.87 o 
   2   7   6        8.97       10.58      6.69 o 
   3   7   6      105.30      106.66      6.54 o 
   4   7   6      808.93      773.52     17.75 o 
   5   7   6        4.02        7.05      5.72 o 
   6   7   6        1.87        3.92      5.73 o 
   7   7   6       18.44       14.41      5.81 o 
   8   7   6      175.05      178.57      6.86 o 
   9   7   6      577.93      559.64     10.37 o 
  10   7   6        2.56        0.93      6.14 o 
  11   7   6       50.83       53.87      6.41 o 
  12   7   6      126.70       96.04      9.74 o 
  13   7   6      104.14      101.21      9.59 o 
  14   7   6        4.77        3.63      8.63 o 
  15   7   6      113.68      107.79      9.99 o 
  16   7   6      280.75      286.63     18.51 o 
  17   7   6       82.79       70.41     10.55 o 
  18   7   6        1.28        8.55      9.28 o 
  19   7   6      192.50      209.66     11.49 o 
  20   7   6       87.95       82.75     10.65 o 
  21   7   6      193.96      184.75     11.86 o 
  22   7   6        4.07       10.84     14.35 o 
  23   7   6       26.19       48.47     11.59 o 
   0   8   6      347.32      290.20     22.48 o 
   1   8   6     1471.55     1570.82     24.81 o 
   2   8   6       19.55       43.26      6.93 o 
   3   8   6       15.38       25.62      6.71 o 
   4   8   6      627.51      669.98      9.78 o 
   5   8   6      285.89      287.74      8.27 o 
   6   8   6       23.08       16.56      6.68 o 
   7   8   6      426.93      446.12     12.68 o 
   8   8   6     1854.12     2075.16     38.94 o 
   9   8   6      839.75      816.27     29.14 o 
  10   8   6       19.95       20.96      9.81 o 
  11   8   6       35.59       47.56     10.19 o 
  12   8   6       83.97      101.96     10.28 o 
  13   8   6        7.21       21.89     10.59 o 
  14   8   6        2.52       -2.69      9.21 o 
  15   8   6      117.72      100.28     10.54 o 
  16   8   6      645.34      705.97     27.27 o 
  17   8   6        0.51        3.50     10.14 o 
  18   8   6        0.28       11.15     10.38 o 
  19   8   6       31.45       62.71     11.64 o 
  20   8   6      302.05      393.08     44.57 o 
   1   9   6      100.86       97.11      7.22 o 
   2   9   6        4.92        6.61      6.62 o 
   3   9   6       81.84       88.47      7.27 o 
   4   9   6        3.35       -6.33      7.05 o 
   5   9   6       77.39       72.07     10.26 o 
   6   9   6        3.32        6.94      9.55 o 
   7   9   6       74.05       54.53      9.19 o 
   8   9   6        4.81        2.89      9.71 o 
   9   9   6      308.14      309.87     17.87 o 
  10   9   6        0.60        3.03      9.86 o 
  11   9   6       11.07       22.99     12.60 o 
  12   9   6       62.50       33.00     10.31 o 
  13   9   6        4.24        1.21     10.08 o 
  14   9   6        0.38       -2.21      9.65 o 
  15   9   6       70.86       49.27     10.67 o 
  16   9   6      136.89      131.12     15.35 o 
  17   9   6        6.33       11.79     14.15 o 
   0  10   6       19.60       11.99      8.67 o 
   1  10   6        2.90       -5.71      7.60 o 
   2  10   6        5.07        5.14      6.70 o 
   3  10   6       67.23       81.21      8.18 o 
   4  10   6      127.49      147.98      9.32 o 
   5  10   6       85.20       61.04      9.89 o 
   6  10   6       10.40       10.16      9.47 o 
   7  10   6      512.34      504.40     13.41 o 
   8  10   6      123.37      147.87     11.10 o 
   9  10   6       48.13       56.78      9.93 o 
  10  10   6        8.71        6.42      9.00 o 
  11  10   6       16.23       17.60     10.03 o 
  12  10   6      127.73      122.50     11.85 o 
  13  10   6       22.85       15.37     18.44 o 
   1  11   6       16.34       14.41     10.67 o 
   2  11   6        2.43        3.36     14.71 o 
   3  11   6        2.50       -2.11      9.29 o 
   4  11   6      134.66      106.27     10.96 o 
   5  11   6       14.73       12.73     11.44 o 
   2   0   7        7.99       10.01      2.68 o 
   4   0   7    10452.93    11280.09     30.51 o 
   6   0   7       25.63       33.08      3.23 o 
   8   0   7    62250.48    67803.34    891.33 o 
  10   0   7       49.28       40.60      8.78 o 
  12   0   7     1532.03     1249.12      9.73 o 
  14   0   7        9.64       12.08      9.40 o 
  16   0   7     1943.82     1831.42     22.47 o 
  18   0   7        2.02        2.75      6.94 o 
  20   0   7     5367.38     5540.48     63.37 o 
  22   0   7        3.89        6.83      7.95 o 
  24   0   7      156.10      166.34     20.86 o 
  26   0   7       11.13        2.77     12.64 o 
  28   0   7      583.25      676.22     20.18 o 
   0   1   7      769.63      987.56     12.98 o 
   1   1   7       45.24       40.85      1.99 o 
   2   1   7       16.37       19.96      2.08 o 
   3   1   7       21.10       28.23      3.90 o 
   4   1   7    38405.87    40806.60    160.52 o 
   5   1   7        5.03       16.82      4.21 o 
   6   1   7        4.59        5.23      1.53 o 
   7   1   7      308.69      271.07      8.07 o 
   8   1   7     2493.85     2989.05     11.97 o 
   9   1   7      352.79      283.44     25.33 o 
  10   1   7       14.38       11.81      2.81 o 
  11   1   7       73.86       53.87      4.45 o 
  12   1   7      720.80      875.99     22.88 o 
  13   1   7       29.27       11.29      4.80 o 
  14   1   7        0.02       -3.13      4.55 o 
  15   1   7       88.55       88.18      8.07 o 
  16   1   7       11.05        5.02      5.67 o 
  17   1   7       54.39       35.81      6.22 o 
  18   1   7        9.79        5.18      6.11 o 
  19   1   7       95.81      104.04      6.94 o 
  20   1   7      587.82      670.42     13.35 o 
  21   1   7        1.04       -2.89      6.49 o 
  22   1   7        1.27       -1.33      6.38 o 
  23   1   7       10.47        7.38      6.98 o 
  24   1   7       16.48       11.78      5.79 o 
  25   1   7       49.22       43.25      6.40 o 
  26   1   7        0.15       -4.96      6.59 o 
  27   1   7        2.71       -5.37      6.35 o 
  28   1   7      276.64      266.48     10.40 o 
  29   1   7        4.83        1.78      7.96 o 
   1   2   7      369.75      314.11      3.07 o 
   2   2   7       28.54       39.46      2.19 o 
   3   2   7     1784.37     1777.64     22.81 o 
   4   2   7     3908.26     4068.49     19.04 o 
   5   2   7     1863.65     1820.80     17.10 o 
   6   2   7        9.78       10.33      2.15 o 
   7   2   7      703.39      670.19     26.48 o 
   8   2   7     4611.74     5476.78     20.52 o 
   9   2   7      362.98      301.62     12.11 o 
  10   2   7       10.48       13.99      4.52 o 
  11   2   7      576.05      527.53     23.27 o 
  12   2   7     8211.43     8243.55     36.64 o 
  13   2   7      252.60      242.78     12.00 o 
  14   2   7       10.64       11.09      4.20 o 
  15   2   7      326.60      297.67      7.72 o 
  16   2   7      529.25      580.00      7.17 o 
  17   2   7       52.03       55.41      5.11 o 
  18   2   7        0.91        0.48      6.19 o 
  19   2   7       61.08       57.87      6.78 o 
  20   2   7     1241.15     1211.20     16.75 o 
  21   2   7       47.41       48.77      7.07 o 
  22   2   7        4.19        3.85      6.97 o 
  23   2   7       29.28       31.69      7.23 o 
  24   2   7       14.65       19.57      7.40 o 
  25   2   7       13.29       10.29      7.68 o 
  26   2   7        4.71       -0.27      7.85 o 
  27   2   7       26.39       31.03      8.16 o 
  28   2   7        9.51       22.20      8.38 o 
   0   3   7      558.82      610.88      6.16 o 
   1   3   7      578.82      534.58      7.86 o 
   2   3   7        5.75        5.11      2.68 o 
   3   3   7       39.65       38.59      3.03 o 
   4   3   7    14382.19    15536.38     30.81 o 
   5   3   7       10.66        8.19      2.89 o 
   6   3   7        8.53       10.46      2.77 o 
   7   3   7       89.78       87.71      3.28 o 
   8   3   7      412.21      495.70      7.32 o 
   9   3   7       28.76       25.94      3.96 o 
  10   3   7        4.96        0.48      3.85 o 
  11   3   7       79.80       70.71      4.41 o 
  12   3   7      823.14      869.78      7.50 o 
  13   3   7      219.69      235.11      5.58 o 
  14   3   7        0.47       -0.02      4.75 o 
  15   3   7      556.84      575.35     13.93 o 
  16   3   7     2051.54     2156.57     11.96 o 
  17   3   7      662.97      697.39     17.92 o 
  18   3   7        4.38        8.73      5.25 o 
  19   3   7       19.09       19.21      5.50 o 
  20   3   7     1244.38     1272.05     15.04 o 
  21   3   7       53.04       50.08      7.07 o 
  22   3   7        3.36        3.93      6.97 o 
  23   3   7       25.38       26.95      7.51 o 
  24   3   7       98.99       85.59      7.70 o 
  25   3   7       17.75       21.83      7.47 o 
  26   3   7        5.34       10.01      7.93 o 
  27   3   7       88.93      112.50     10.71 o 
  28   3   7      592.27      686.86     16.00 o 
   1   4   7      576.80      575.46     15.26 o 
   2   4   7        7.03        8.01      3.20 o 
   3   4   7      283.73      252.90      6.57 o 
   4   4   7     6559.99     7165.47     23.15 o 
   5   4   7       23.62       21.29      3.35 o 
   6   4   7       11.26        1.73      4.06 o 
   7   4   7      175.75      171.76      4.80 o 
   8   4   7     1385.17     1508.72     22.38 o 
   9   4   7       84.93       63.40      4.42 o 
  10   4   7        0.70       -2.29      4.18 o 
  11   4   7      251.41      270.08      5.85 o 
  12   4   7     3414.95     3419.02     11.93 o 
  13   4   7      193.19      210.44      5.24 o 
  14   4   7        2.82       10.25      4.37 o 
  15   4   7       48.75       63.45      4.83 o 
  16   4   7     5031.59     5008.77     24.24 o 
  17   4   7      173.40      198.86      6.32 o 
  18   4   7        4.72        7.02      4.64 o 
  19   4   7        6.76        6.12      5.83 o 
  20   4   7       47.61       43.37      5.95 o 
  21   4   7        9.69        4.96      5.95 o 
  22   4   7        1.87        2.68      6.94 o 
  23   4   7        4.85        5.82      7.71 o 
  24   4   7      264.21      298.63     10.64 o 
  25   4   7        2.93       20.15     11.30 o 
  26   4   7        5.22        8.35     10.68 o 
  27   4   7       12.37       21.98     12.09 o 
   0   5   7       47.88       89.72      6.15 o 
   1   5   7      577.20      599.24      9.49 o 
   2   5   7        4.80       11.62      4.08 o 
   3   5   7       58.29       65.70      5.71 o 
   4   5   7     3787.97     4066.21     43.67 o 
   5   5   7       21.18       25.42      4.96 o 
   6   5   7        0.30       -1.96      4.70 o 
   7   5   7        3.98        3.77      4.27 o 
   8   5   7      564.86      572.07      6.81 o 
   9   5   7      297.64      295.59      9.21 o 
  10   5   7        6.92        0.67      3.95 o 
  11   5   7       21.75       12.93      4.07 o 
  12   5   7     1104.92     1156.77      8.08 o 
  13   5   7      148.59      151.10      5.04 o 
  14   5   7       24.64       28.50      4.64 o 
  15   5   7      357.07      357.39      7.80 o 
  16   5   7      268.25      264.73      5.83 o 
  17   5   7       11.71        8.24      5.73 o 
  18   5   7        2.62        3.94      5.93 o 
  19   5   7       13.23       29.83      6.29 o 
  20   5   7     1168.18     1241.63     20.34 o 
  21   5   7        0.20       12.92      8.74 o 
  22   5   7        5.90       10.18      8.01 o 
  23   5   7       24.18       31.11      6.91 o 
  24   5   7        1.81       14.40     16.78 o 
  25   5   7       97.66      118.74     14.60 o 
   1   6   7      240.95      250.73      5.96 o 
   2   6   7       41.70       39.95      4.64 o 
   3   6   7      210.66      230.24     12.09 o 
   4   6   7     2751.79     3053.66     45.38 o 
   5   6   7      673.18      682.59      8.68 o 
   6   6   7        0.17        0.19      5.33 o 
   7   6   7      125.92       90.31      5.79 o 
   8   6   7      139.46      131.09      6.16 o 
   9   6   7      376.29      321.19      7.28 o 
  10   6   7        5.97       -3.63      5.64 o 
  11   6   7      260.00      220.32      7.17 o 
  12   6   7     1134.67     1165.05     14.52 o 
  13   6   7      332.37      289.25      7.71 o 
  14   6   7        0.28        0.29      4.88 o 
  15   6   7       19.02       24.90      6.26 o 
  16   6   7      204.16      203.11      9.08 o 
  17   6   7       42.46       49.64      6.07 o 
  18   6   7        1.13        7.41      7.06 o 
  19   6   7      214.97      198.00      7.30 o 
  20   6   7      491.82      490.55      8.74 o 
  21   6   7        2.21       13.22      7.04 o 
  22   6   7        3.16        1.27      6.92 o 
  23   6   7       12.95       23.04     13.89 o 
  24   6   7       83.89      121.96      7.87 o 
   0   7   7      990.39     1058.64     29.80 o 
   1   7   7       21.29       18.26      6.10 o 
   2   7   7        4.25       13.47      5.09 o 
   3   7   7       96.25      102.08      8.85 o 
   4   7   7     3986.31     4046.65     67.44 o 
   5   7   7      171.47      185.39      7.28 o 
   6   7   7        7.51       -0.87      6.07 o 
   7   7   7      141.41      138.90      9.13 o 
   8   7   7       14.07        6.65      7.39 o 
   9   7   7      130.27      132.86      7.12 o 
  10   7   7       30.58       13.60      6.63 o 
  11   7   7      153.50      146.00      7.58 o 
  12   7   7       29.78       32.16      6.64 o 
  13   7   7       32.16       35.74      9.21 o 
  14   7   7        5.45       11.61      9.45 o 
  15   7   7      129.24      125.54     10.29 o 
  16   7   7        9.86       19.16      9.67 o 
  17   7   7      156.16      157.26     29.97 o 
  18   7   7        7.96        4.77      9.44 o 
  19   7   7       37.33       32.52     13.63 o 
  20   7   7      194.05      240.44     18.02 o 
  21   7   7       11.46       22.51     10.22 o 
  22   7   7        3.58       13.13     28.62 o 
   1   8   7       72.42       91.46      6.32 o 
   2   8   7       24.12       34.89      5.80 o 
   3   8   7      231.20      236.01      8.92 o 
   4   8   7      690.39      793.30     10.53 o 
   5   8   7      174.12      182.22      7.98 o 
   6   8   7        8.00        3.84      7.08 o 
   7   8   7      513.55      519.11     28.65 o 
   8   8   7     1874.36     1749.45     19.23 o 
   9   8   7      193.70      180.60      8.29 o 
  10   8   7        0.11        6.06     13.83 o 
  11   8   7      248.22      234.21     11.49 o 
  12   8   7     2236.67     2564.72     29.51 o 
  13   8   7      108.59      117.21     11.35 o 
  14   8   7        2.94        7.09      9.93 o 
  15   8   7        3.38        5.78      9.37 o 
  16   8   7      208.59      220.37     28.18 o 
  17   8   7       21.33       30.52     10.99 o 
  18   8   7        2.37       12.87     10.80 o 
  19   8   7      179.56      208.61     22.66 o 
   0   9   7     1494.30     1473.43     21.41 o 
   1   9   7       17.87       20.46      5.97 o 
   2   9   7        5.24        2.34      5.88 o 
   3   9   7       52.48       62.81     13.75 o 
   4   9   7      843.64      771.39     10.95 o 
   5   9   7       96.19      103.35      7.62 o 
   6   9   7       28.04       26.49      7.29 o 
   7   9   7      119.33      108.53     14.33 o 
   8   9   7        3.96      -13.88     13.88 o 
   9   9   7       21.08       11.51      9.76 o 
  10   9   7       25.42        9.58      9.77 o 
  11   9   7        9.89       12.89     13.70 o 
  12   9   7       59.19       53.08     12.73 o 
  13   9   7       15.02       30.29     10.88 o 
  14   9   7        6.82        9.77     15.36 o 
  15   9   7       13.47        3.98     10.18 o 
  16   9   7       57.29       64.49     11.38 o 
   1  10   7        1.21        2.45      6.19 o 
   2  10   7        4.72        5.61      8.63 o 
   3  10   7       95.99       68.91     11.25 o 
   4  10   7       12.98       -2.94      6.91 o 
   5  10   7       41.69       24.81      7.27 o 
   6  10   7       20.19       21.83     18.13 o 
   7  10   7       78.77       76.00     12.72 o 
   8  10   7        2.74       14.35      9.37 o 
   9  10   7       79.68       70.91     15.22 o 
  10  10   7        9.52       10.74     11.91 o 
  11  10   7       79.57       96.86     10.39 o 
  12  10   7      508.87      547.02     21.95 o 
   0   0   8    10761.63    11646.79     35.13 o 
   2   0   8        2.99        4.92      2.71 o 
   4   0   8       43.62       25.32      2.68 o 
   6   0   8       53.92       55.96      3.01 o 
   8   0   8     9968.95    11064.44     56.87 o 
  10   0   8        1.52       -4.46      5.31 o 
  12   0   8     2748.33     3116.59     34.81 o 
  14   0   8        0.43       -2.56      9.89 o 
  16   0   8      524.93      677.09     16.82 o 
  18   0   8        0.67        6.70     11.15 o 
  20   0   8     1279.53     1232.70     22.77 o 
  22   0   8       13.06       -5.05     12.70 o 
  24   0   8        4.96        9.95     13.28 o 
  26   0   8        2.01        5.14     14.68 o 
  28   0   8       30.83       22.23     15.79 o 
   1   1   8       26.91       26.04      2.21 o 
   2   1   8        4.74        6.03      2.07 o 
   3   1   8       55.80       71.54      2.50 o 
   4   1   8      817.81      905.78     15.03 o 
   5   1   8      152.05      160.04      6.28 o 
   6   1   8       17.79       17.62      3.08 o 
   7   1   8      329.92      328.56     16.39 o 
   8   1   8     3780.35     3732.06     38.81 o 
   9   1   8       19.67       21.52      7.26 o 
  10   1   8       32.92       34.12     10.39 o 
  11   1   8       82.88       63.11      8.93 o 
  12   1   8     4467.02     4617.27     16.94 o 
  13   1   8      101.76       94.85      5.29 o 
  14   1   8        1.37       -1.71      4.82 o 
  15   1   8       21.99       -3.19      7.81 o 
  16   1   8      339.09      296.37     25.43 o 
  17   1   8      143.12      116.86      8.97 o 
  18   1   8        3.07       -2.59      8.08 o 
  19   1   8      105.96      107.17      9.37 o 
  20   1   8      848.18      815.77     10.55 o 
  21   1   8       15.51       17.83      6.92 o 
  22   1   8        2.45       -3.84      6.75 o 
  23   1   8       23.63       14.52      7.42 o 
  24   1   8      227.33      202.97      9.59 o 
  25   1   8       44.26       24.31      7.54 o 
  26   1   8        1.67       -7.47      7.47 o 
  27   1   8        0.87       -7.74      7.74 o 
  28   1   8       18.41       15.39      8.49 o 
   0   2   8     1117.19     1014.85     18.93 o 
   1   2   8     2007.73     2034.26     18.62 o 
   2   2   8       14.76       28.15      2.42 o 
   3   2   8      204.12      179.27      4.87 o 
   4   2   8    17689.60    19111.86     65.67 o 
   5   2   8      471.57      437.42      9.24 o 
   6   2   8       23.96       31.88      2.96 o 
   7   2   8      550.72      502.67     17.83 o 
   8   2   8      318.51      320.57      7.77 o 
   9   2   8     1003.67      928.65     47.49 o 
  10   2   8        0.23        1.25      4.87 o 
  11   2   8      116.38       97.42      5.40 o 
  12   2   8      189.06      155.95      5.88 o 
  13   2   8      114.32       88.21      5.71 o 
  14   2   8        4.46       -0.60      5.37 o 
  15   2   8      651.69      608.91     20.49 o 
  16   2   8       17.85        8.15      5.75 o 
  17   2   8       73.39       69.58      6.68 o 
  18   2   8        8.40        2.79      6.57 o 
  19   2   8       51.68       49.37      6.66 o 
  20   2   8     1072.18     1018.47     28.97 o 
  21   2   8       17.82       12.68      6.75 o 
  22   2   8        1.05       -4.19      7.31 o 
  23   2   8      144.25      149.34      8.44 o 
  24   2   8      106.87      115.71      8.02 o 
  25   2   8       35.79       27.98      7.56 o 
  26   2   8        0.63       -5.75      9.57 o 
  27   2   8       11.27       18.45     11.59 o 
   1   3   8      299.89      303.12      5.00 o 
   2   3   8       12.75       11.57      2.67 o 
   3   3   8       11.26        6.76      3.08 o 
   4   3   8     3023.38     2908.70     31.53 o 
   5   3   8      204.70      196.17      6.70 o 
   6   3   8        3.27       -1.30      3.11 o 
   7   3   8        7.88        6.43      3.19 o 
   8   3   8     2040.98     2214.08      9.70 o 
   9   3   8        9.03        7.26      4.12 o 
  10   3   8       13.82       13.93      4.17 o 
  11   3   8        1.51       10.72      5.39 o 
  12   3   8     5862.97     5408.31     30.78 o 
  13   3   8       46.76       60.72      6.25 o 
  14   3   8       16.66       10.09      6.19 o 
  15   3   8      324.97      346.01      6.78 o 
  16   3   8        4.32        8.30      5.34 o 
  17   3   8       19.66       19.22      5.43 o 
  18   3   8        1.27       -0.89      5.37 o 
  19   3   8      100.32       79.45      5.81 o 
  20   3   8      878.16      910.80     14.63 o 
  21   3   8       45.30       61.29      7.35 o 
  22   3   8        1.48       -0.62      7.16 o 
  23   3   8       73.62       55.12      8.04 o 
  24   3   8       13.52        1.69      7.76 o 
  25   3   8        7.48        8.35      8.09 o 
  26   3   8        0.36        0.98     14.10 o 
  27   3   8       48.24       70.25     14.00 o 
   0   4   8     5895.39     6866.61     80.56 o 
   1   4   8      134.63      147.17      4.51 o 
   2   4   8        9.05        7.31      3.42 o 
   3   4   8        5.12        8.46      3.52 o 
   4   4   8     7514.70     7699.25     16.70 o 
   5   4   8      327.92      347.43      4.93 o 
   6   4   8        1.47        0.92      3.52 o 
   7   4   8       99.17       90.66      4.97 o 
   8   4   8       21.90       16.30      4.39 o 
   9   4   8       14.02        4.64      3.48 o 
  10   4   8        2.43       -1.99      4.58 o 
  11   4   8      706.17      705.62     18.27 o 
  12   4   8     4564.79     4882.00     52.10 o 
  13   4   8      240.75      213.86      9.64 o 
  14   4   8        9.00        2.02      4.51 o 
  15   4   8       39.95       36.87      5.00 o 
  16   4   8      292.72      278.46      8.53 o 
  17   4   8       34.15       39.72      5.13 o 
  18   4   8        1.96        2.45      4.86 o 
  19   4   8       26.57       13.92      4.80 o 
  20   4   8       42.05       19.22      5.90 o 
  21   4   8        3.89       -1.06      5.99 o 
  22   4   8        0.50       -7.42      7.42 o 
  23   4   8        1.58       -7.68      7.68 o 
  24   4   8       47.60       26.99      8.45 o 
  25   4   8        1.32        2.41      9.10 o 
  26   4   8        0.34       -4.44      8.31 o 
   1   5   8      394.73      448.00      9.16 o 
   2   5   8       15.78       17.47      4.32 o 
   3   5   8       87.46       81.41      7.44 o 
   4   5   8      266.30      271.37      5.34 o 
   5   5   8      410.73      433.52      6.09 o 
   6   5   8        0.12       -2.44      3.83 o 
   7   5   8        0.58       -0.18      3.82 o 
   8   5   8      193.47      178.67      5.53 o 
   9   5   8      166.32      155.43      5.74 o 
  10   5   8        1.37        1.97      5.10 o 
  11   5   8        5.97       11.04      5.47 o 
  12   5   8     3962.90     4216.95     16.39 o 
  13   5   8     1071.90     1165.90     30.01 o 
  14   5   8        6.72        8.23      4.71 o 
  15   5   8       17.94       14.39      4.79 o 
  16   5   8      189.94      224.90      5.73 o 
  17   5   8       32.44       31.72      4.86 o 
  18   5   8        0.79       -3.00      5.67 o 
  19   5   8        2.67       -4.72      6.05 o 
  20   5   8      116.61      105.18      6.69 o 
  21   5   8        7.89        6.22      6.26 o 
  22   5   8        2.33        7.07      7.18 o 
  23   5   8       56.92       55.58      8.22 o 
  24   5   8        5.63       10.82      8.07 o 
  25   5   8       56.54       29.29     10.17 o 
   0   6   8     1752.15     1745.12     50.46 o 
   1   6   8      826.15      830.69     39.87 o 
   2   6   8        3.84        3.79      4.73 o 
   3   6   8      209.14      211.31      5.78 o 
   4   6   8     3005.70     3102.84     17.27 o 
   5   6   8       94.52       89.26      6.17 o 
   6   6   8       17.69       26.39      6.78 o 
   7   6   8       22.56        6.91      5.80 o 
   8   6   8       69.01       57.12      6.30 o 
   9   6   8      324.33      276.75      8.64 o 
  10   6   8        1.87       -0.69      5.98 o 
  11   6   8      973.90      897.65     17.06 o 
  12   6   8        1.21        4.78      6.51 o 
  13   6   8       30.79       19.94      6.33 o 
  14   6   8        5.22        3.75      5.66 o 
  15   6   8      184.59      186.06      6.97 o 
  16   6   8       29.70       14.51      5.74 o 
  17   6   8       12.28       14.07      5.79 o 
  18   6   8        0.68        2.78      6.24 o 
  19   6   8       19.17       36.03      6.44 o 
  20   6   8      285.60      261.08     13.36 o 
  21   6   8       15.86       17.73      8.36 o 
  22   6   8        0.82        0.34     12.77 o 
  23   6   8        2.38       -6.15      7.90 o 
   1   7   8        9.80       10.61      5.06 o 
   2   7   8        3.92        5.23      5.24 o 
   3   7   8      145.64      157.91      9.53 o 
   4   7   8     1308.59     1340.33     20.62 o 
   5   7   8      602.11      646.46      9.52 o 
   6   7   8        5.35        1.80      6.57 o 
   7   7   8       65.30       79.39      6.97 o 
   8   7   8      166.69      171.20      7.50 o 
   9   7   8       27.11       30.43      6.86 o 
  10   7   8       11.70        4.74      6.83 o 
  11   7   8      868.05      875.48     15.04 o 
  12   7   8     1797.61     1796.77     18.18 o 
  13   7   8      224.34      223.69      8.20 o 
  14   7   8        3.89       10.99      9.93 o 
  15   7   8      138.64      137.51     11.20 o 
  16   7   8      152.04      204.23     10.87 o 
  17   7   8       10.67       10.01      9.94 o 
  18   7   8        5.19       -5.94     10.09 o 
  19   7   8       15.16        2.99     14.49 o 
  20   7   8      171.77      144.85     11.11 o 
  21   7   8      114.25      137.05     11.68 o 
   0   8   8      249.01      283.24     10.18 o 
   1   8   8      255.03      259.47      7.12 o 
   2   8   8        9.05       14.41      6.22 o 
   3   8   8      164.41      179.62      7.09 o 
   4   8   8       16.40       20.84      8.01 o 
   5   8   8       28.43       26.10      6.75 o 
   6   8   8       30.03       26.43      7.55 o 
   7   8   8      111.54      115.93      8.07 o 
   8   8   8      118.05      143.57      8.20 o 
   9   8   8       46.42       36.60      9.12 o 
  10   8   8        4.18        5.65      7.33 o 
  11   8   8      213.24      199.52     11.42 o 
  12   8   8      793.86      745.93     17.91 o 
  13   8   8       65.21       79.70     10.85 o 
  14   8   8        2.12        7.01     10.31 o 
  15   8   8      123.14      136.74     11.50 o 
  16   8   8      510.27      623.14     14.94 o 
  17   8   8       96.71      114.80     18.51 o 
  18   8   8        1.10        5.28     14.76 o 
   1   9   8        8.74       10.93      7.31 o 
   2   9   8        1.02        2.13      6.04 o 
   3   9   8        9.14       29.95      6.32 o 
   4   9   8      883.79      954.12     10.25 o 
   5   9   8      733.71      761.57      9.73 o 
   6   9   8        4.90       -3.97      7.11 o 
   7   9   8       60.52       45.87      7.42 o 
   8   9   8       81.63       67.95      7.43 o 
   9   9   8       26.57       22.62      9.52 o 
  10   9   8        2.87        3.10      9.47 o 
  11   9   8      187.12      153.51     23.05 o 
  12   9   8      139.35      122.26     13.80 o 
  13   9   8        6.09       -0.45     15.86 o 
  14   9   8        0.03       13.52     13.84 o 
  15   9   8        1.50        7.42     10.68 o 
   0  10   8        2.28        4.86      8.30 o 
   1  10   8       10.61        3.78      6.44 o 
   2  10   8        1.35        5.07      6.04 o 
   3  10   8       80.65       82.54      7.79 o 
   4  10   8      102.08       93.79      7.75 o 
   5  10   8        7.92       13.51      6.33 o 
   6  10   8        7.81        9.68      6.20 o 
   7  10   8      176.15      174.19     14.50 o 
   8  10   8      229.20      201.47     11.21 o 
   9  10   8       55.90       48.46      9.74 o 
  10  10   8        4.41       19.31     10.07 o 
   2   0   9        8.94        4.21      3.02 o 
   4   0   9     1382.01     1710.81     36.70 o 
   6   0   9       76.63       94.12      6.06 o 
   8   0   9    31051.83    34057.24     73.52 o 
  10   0   9       13.61        6.37      5.36 o 
  12   0   9     4225.80     4733.30     33.77 o 
  14   0   9        5.81       -0.61     11.13 o 
  16   0   9     1477.97     1544.76     23.08 o 
  18   0   9        1.38       11.43     12.50 o 
  20   0   9     2070.97     2061.52     28.44 o 
  22   0   9       12.93       -1.89     13.18 o 
  24   0   9       93.88       28.51     13.99 o 
  26   0   9        5.66        9.05     15.70 o 
   0   1   9    13858.52    14463.21     45.20 o 
   1   1   9      129.46      150.67      6.21 o 
   2   1   9       23.31       26.60      2.42 o 
   3   1   9        1.75        1.88      2.31 o 
   4   1   9     9562.21    11000.44     44.74 o 
   5   1   9       69.68       83.96      7.19 o 
   6   1   9        5.09        8.20      4.21 o 
   7   1   9       61.15       74.54     14.34 o 
   8   1   9    15632.28    16754.80    107.88 o 
   9   1   9      100.93      112.10     11.80 o 
  10   1   9       16.55       14.52      5.16 o 
  11   1   9       14.37        8.03      5.08 o 
  12   1   9      841.06      865.72     15.17 o 
  13   1   9       89.16       75.65      5.60 o 
  14   1   9        2.66       -7.59      8.04 o 
  15   1   9       87.48       66.71      9.03 o 
  16   1   9       75.26       50.14      8.99 o 
  17   1   9      251.90      256.53     10.55 o 
  18   1   9        5.43        3.52      8.88 o 
  19   1   9        5.37        3.11      8.57 o 
  20   1   9      567.51      579.72     19.53 o 
  21   1   9       74.61       49.32      9.21 o 
  22   1   9        5.47        2.62      9.32 o 
  23   1   9       85.47       91.31     15.55 o 
  24   1   9     1173.35     1185.31     30.36 o 
  25   1   9        1.22       -0.59     10.24 o 
  26   1   9        0.61      -10.81     10.81 o 
  27   1   9        2.14       -7.60     10.76 o 
   1   2   9      227.34      189.25      4.57 o 
   2   2   9        9.14       21.36      2.63 o 
   3   2   9     1506.57     1531.78     10.50 o 
   4   2   9     1537.03     1699.22     10.66 o 
   5   2   9      822.10      818.16     16.11 o 
   6   2   9        9.05       16.06      2.68 o 
   7   2   9      468.04      434.75     21.50 o 
   8   2   9    13840.95    14779.99     47.72 o 
   9   2   9      149.22      138.04      7.60 o 
  10   2   9       11.41       12.19      5.11 o 
  11   2   9      702.26      610.03     20.69 o 
  12   2   9     2435.65     2592.74     14.28 o 
  13   2   9      629.03      594.38     14.61 o 
  14   2   9        7.57        3.11      5.69 o 
  15   2   9       90.02       96.95      7.17 o 
  16   2   9     4741.82     4869.22     48.95 o 
  17   2   9       72.90       73.80     11.86 o 
  18   2   9        0.61       -0.37      8.80 o 
  19   2   9       46.66       48.64      9.48 o 
  20   2   9       11.05        0.14      9.22 o 
  21   2   9       74.30       66.87      9.81 o 
  22   2   9       10.47        1.81      9.67 o 
  23   2   9       15.19       22.00      9.40 o 
  24   2   9      121.57      104.38     10.76 o 
  25   2   9        6.33        4.77     10.50 o 
  26   2   9        6.86       10.59     10.59 o 
  27   2   9       11.06       24.84     10.61 o 
   0   3   9    22346.67    24065.73    113.19 o 
   1   3   9      131.68      166.80      5.49 o 
   2   3   9       12.13       18.90      2.98 o 
   3   3   9      308.88      320.99      6.15 o 
   4   3   9      850.93      762.71      7.22 o 
   5   3   9       32.05       28.26      3.36 o 
   6   3   9        7.12        5.98      3.30 o 
   7   3   9       98.65       98.44      4.77 o 
   8   3   9     2254.51     2416.07     11.35 o 
   9   3   9       40.23       37.86      4.59 o 
  10   3   9        1.33       -0.84      4.51 o 
  11   3   9      143.19      149.76      5.45 o 
  12   3   9     2100.39     2221.26     14.04 o 
  13   3   9      106.01      112.08      8.03 o 
  14   3   9       14.34       10.51      6.34 o 
  15   3   9      295.74      292.22      8.20 o 
  16   3   9        7.09       -0.22      6.54 o 
  17   3   9      118.65       91.74      7.18 o 
  18   3   9        6.34        3.16      6.50 o 
  19   3   9      109.11       89.65      9.86 o 
  20   3   9     1292.70     1207.73     16.50 o 
  21   3   9        0.37        7.14      9.49 o 
  22   3   9        3.48       -6.92      9.28 o 
  23   3   9        3.13       -4.28      8.03 o 
  24   3   9      505.75      579.81     19.14 o 
  25   3   9        4.34       -0.37     10.24 o 
  26   3   9        2.57        6.98     10.04 o 
   1   4   9       16.79       25.23      3.66 o 
   2   4   9        3.20        5.98      4.11 o 
   3   4   9       15.75       15.30      3.64 o 
   4   4   9       10.72        7.72      3.93 o 
   5   4   9       71.30       77.30      4.00 o 
   6   4   9        7.02        5.03      3.70 o 
   7   4   9      211.60      207.12      4.58 o 
   8   4   9     1136.93     1266.62     16.81 o 
   9   4   9       91.76       77.17      5.17 o 
  10   4   9        8.75        9.99      5.06 o 
  11   4   9      214.38      206.75      6.29 o 
  12   4   9      185.79      208.80      6.25 o 
  13   4   9       78.91       91.78      5.85 o 
  14   4   9        1.37        4.76      5.70 o 
  15   4   9        9.81       33.84      9.19 o 
  16   4   9     5095.64     5100.83     29.78 o 
  17   4   9       54.76       62.32      6.24 o 
  18   4   9        1.45       -5.65      5.65 o 
  19   4   9        0.61       -2.99      5.76 o 
  20   4   9        2.61       -5.09      5.09 o 
  21   4   9        0.65       -1.86      9.89 o 
  22   4   9        1.31       -2.58     10.28 o 
  23   4   9        8.58        3.05     10.30 o 
  24   4   9      149.82      162.48     12.22 o 
  25   4   9        8.57        0.08      8.68 o 
   0   5   9    11808.65    12524.56     47.10 o 
   1   5   9       60.06       84.20      6.35 o 
   2   5   9        9.26        9.76      4.58 o 
   3   5   9      258.44      283.52      6.32 o 
   4   5   9      316.96      343.19      5.98 o 
   5   5   9       71.27       75.07      4.31 o 
   6   5   9        1.50       -0.71      3.97 o 
   7   5   9        6.01        5.27      4.12 o 
   8   5   9     2954.45     3084.96     15.35 o 
   9   5   9      430.34      426.90      9.05 o 
  10   5   9        1.35        5.12      5.49 o 
  11   5   9       75.23       87.69      6.03 o 
  12   5   9      685.50      746.71      9.01 o 
  13   5   9      218.77      227.78      6.90 o 
  14   5   9       11.21        6.33      5.92 o 
  15   5   9       37.28       33.70      6.04 o 
  16   5   9      135.29      141.56      6.43 o 
  17   5   9       55.51       45.11      6.14 o 
  18   5   9        0.11       -5.25      6.11 o 
  19   5   9       47.44       38.22      8.02 o 
  20   5   9      149.03       99.58      7.64 o 
  21   5   9       93.40       74.55      7.38 o 
  22   5   9        1.54        9.05     10.93 o 
  23   5   9        4.04        7.51     11.73 o 
  24   5   9      157.54      124.09     16.53 o 
   1   6   9      180.51      151.30      5.70 o 
   2   6   9        7.83       12.37      5.02 o 
   3   6   9      602.59      628.83      7.69 o 
   4   6   9       19.45        9.01      4.82 o 
   5   6   9       64.58       57.27      5.09 o 
   6   6   9        1.00        0.50      4.81 o 
   7   6   9      275.17      254.50      6.17 o 
   8   6   9     2755.91     2773.91     21.01 o 
   9   6   9      351.64      337.44      8.49 o 
  10   6   9       23.22       21.73      6.82 o 
  11   6   9      145.37      110.30      7.22 o 
  12   6   9      685.11      678.48      8.82 o 
  13   6   9       20.80       18.72      6.04 o 
  14   6   9        0.28        1.56      5.83 o 
  15   6   9       19.36       22.36      6.42 o 
  16   6   9     1544.14     1541.18     12.10 o 
  17   6   9       48.88       68.16     11.96 o 
  18   6   9        4.34       17.41      8.41 o 
  19   6   9       15.39       24.96      8.49 o 
  20   6   9        4.49        0.50      7.74 o 
  21   6   9       11.97        1.95     10.36 o 
  22   6   9        0.11        0.67     12.45 o 
   0   7   9     2823.58     3029.43     20.51 o 
   1   7   9       27.09       39.44      5.69 o 
   2   7   9        2.77        0.20      5.33 o 
   3   7   9       71.07       86.09      5.95 o 
   4   7   9     2002.88     2062.06     18.21 o 
   5   7   9        8.14       35.34      5.83 o 
   6   7   9        7.27       15.96      5.60 o 
   7   7   9       40.41       47.33     10.56 o 
   8   7   9     1219.20     1221.63     14.71 o 
   9   7   9       18.26       19.43      6.92 o 
  10   7   9       22.33       15.82      6.88 o 
  11   7   9       66.64       53.19      7.25 o 
  12   7   9      363.00      365.03      9.10 o 
  13   7   9       50.30       40.55      7.15 o 
  14   7   9       18.51       10.56      9.92 o 
  15   7   9       13.84       12.38      9.80 o 
  16   7   9       43.76       68.00     11.00 o 
  17   7   9      136.63      140.70     11.34 o 
  18   7   9        0.29       -2.46     10.71 o 
  19   7   9       26.20       33.40     10.22 o 
  20   7   9       67.16       61.84     15.77 o 
   1   8   9       74.20       76.82      6.22 o 
   2   8   9        4.94       11.54      6.13 o 
   3   8   9      181.18      173.75      6.89 o 
   4   8   9      568.51      646.10      8.77 o 
   5   8   9      702.83      676.04     17.43 o 
   6   8   9       18.18       35.57      9.33 o 
   7   8   9      126.22      119.42      8.05 o 
   8   8   9     1322.59     1203.67     13.12 o 
   9   8   9      227.63      216.25      8.75 o 
  10   8   9        8.56        2.71      7.31 o 
  11   8   9       28.82       30.83      7.35 o 
  12   8   9      201.58      271.57     11.83 o 
  13   8   9       91.49       86.78     11.02 o 
  14   8   9        3.63        7.65     10.83 o 
  15   8   9       11.28       16.04     11.09 o 
  16   8   9       86.31      100.06     16.83 o 
  17   8   9        8.31       19.16     20.78 o 
   0   9   9     2352.46     2372.21     20.53 o 
   1   9   9        4.46       19.34      6.53 o 
   2   9   9        2.37        2.31      6.23 o 
   3   9   9       12.12       21.90      6.11 o 
   4   9   9      583.69      590.56     13.30 o 
   5   9   9       18.99       39.92     12.28 o 
   6   9   9       26.67       36.73      9.59 o 
   7   9   9       41.41       53.54      8.53 o 
   8   9   9      290.46      299.85      8.85 o 
   9   9   9       27.06       27.39      6.43 o 
  10   9   9        8.63       -2.18     10.22 o 
  11   9   9       12.22       -5.90     10.26 o 
  12   9   9      179.96      136.10     14.08 o 
  13   9   9       15.90        4.28     10.70 o 
   1  10   9       38.89       24.74      6.56 o 
   2  10   9        9.37        7.29      6.01 o 
   3  10   9       18.79       15.57      6.70 o 
   4  10   9       84.83       81.07      6.51 o 
   5  10   9       45.54       53.82     12.36 o 
   6  10   9        1.39       34.64      9.02 o 
   7  10   9       69.05       55.84     17.48 o 
   0   0  10     7844.52     8470.80     23.98 o 
   2   0  10       46.73       66.44      3.93 o 
   4   0  10     8421.96     9133.74     26.22 o 
   6   0  10       28.25       27.96      5.64 o 
   8   0  10     5909.68     6658.85     64.50 o 
  10   0  10        1.09        0.85      7.07 o 
  12   0  10      136.61      145.73     13.11 o 
  14   0  10       30.99       47.26     13.30 o 
  16   0  10     2901.23     3086.80     31.86 o 
  18   0  10        9.78       19.33     12.45 o 
  20   0  10      941.02      869.96     20.78 o 
  22   0  10        1.32       -2.01     14.99 o 
  24   0  10       10.66      -10.86     13.95 o 
  26   0  10        0.32       14.58     15.92 o 
   1   1  10       26.66       13.44      2.61 o 
   2   1  10        2.42       -1.13      2.57 o 
   3   1  10       74.23       59.18      2.77 o 
   4   1  10      816.36     1032.16     27.80 o 
   5   1  10      114.74      110.04      5.95 o 
   6   1  10        6.55        6.33      3.74 o 
   7   1  10      104.60       95.73      4.18 o 
   8   1  10       39.20       59.14      7.73 o 
   9   1  10       27.32       17.95      5.25 o 
  10   1  10        3.88        0.43      5.27 o 
  11   1  10      191.87      182.03      6.62 o 
  12   1  10       40.58       43.24      9.29 o 
  13   1  10       13.25        0.89      8.71 o 
  14   1  10       10.37       -2.55      8.92 o 
  15   1  10      109.74      116.70      9.90 o 
  16   1  10     5004.91     4928.80     65.13 o 
  17   1  10       45.05       69.36     10.07 o 
  18   1  10        0.24       10.15      9.35 o 
  19   1  10        5.24        1.32      8.82 o 
  20   1  10       28.44       16.62      9.31 o 
  21   1  10       32.15       41.41      9.74 o 
  22   1  10        2.48        2.79      9.46 o 
  23   1  10       16.62       15.85      9.81 o 
  24   1  10       70.54       82.82     14.52 o 
  25   1  10        1.71       -5.99     10.99 o 
  26   1  10        0.53       -9.87     10.47 o 
   0   2  10    14001.24    14483.89    180.77 o 
   1   2  10      930.23      900.59      7.65 o 
   2   2  10       11.77       15.73      2.81 o 
   3   2  10      125.51      100.73      4.04 o 
   4   2  10      634.72      595.25      5.36 o 
   5   2  10      233.01      201.07      5.15 o 
   6   2  10       13.69       12.49      3.23 o 
   7   2  10      872.40      902.38      7.71 o 
   8   2  10     1449.41     1561.04     11.17 o 
   9   2  10       64.37       50.85      5.64 o 
  10   2  10       11.93       11.80      5.52 o 
  11   2  10      285.04      295.18     12.06 o 
  12   2  10      134.49      143.84      6.75 o 
  13   2  10       83.46       89.78      6.62 o 
  14   2  10        6.27       -2.07      6.18 o 
  15   2  10        3.86        0.32      9.36 o 
  16   2  10     1495.73     1456.71     16.78 o 
  17   2  10        4.84       -1.43      9.12 o 
  18   2  10        2.93       -6.39      8.76 o 
  19   2  10        9.48        2.78      9.69 o 
  20   2  10      154.88      162.03     11.19 o 
  21   2  10       10.68        0.82      9.35 o 
  22   2  10        0.68       10.86     10.14 o 
  23   2  10       18.48       20.18     10.09 o 
  24   2  10      242.57      236.10     12.61 o 
  25   2  10       72.60       70.26     11.69 o 
  26   2  10        1.20        8.62     10.79 o 
   1   3  10       52.79       54.66      3.38 o 
   2   3  10        0.28       -0.72      3.03 o 
   3   3  10       17.59       14.19      3.47 o 
   4   3  10      267.40      295.13      7.56 o 
   5   3  10      114.68      108.94      3.95 o 
   6   3  10       11.72        9.78      4.29 o 
   7   3  10       86.03       91.68      5.00 o 
   8   3  10     7085.99     7213.36     60.36 o 
   9   3  10       44.38       54.42      5.09 o 
  10   3  10        1.42       -3.86      4.74 o 
  11   3  10       20.09        6.01      5.09 o 
  12   3  10      544.57      566.12      8.19 o 
  13   3  10      194.41      214.64     11.20 o 
  14   3  10        2.96        0.57      6.59 o 
  15   3  10       13.36        6.27      6.66 o 
  16   3  10      304.93      321.83      8.53 o 
  17   3  10       66.34       48.78      6.86 o 
  18   3  10        0.17       -0.73      9.15 o 
  19   3  10      100.40       95.34     10.33 o 
  20   3  10      123.26      152.83     11.20 o 
  21   3  10        5.69        7.68      9.67 o 
  22   3  10        1.20       -4.19     10.00 o 
  23   3  10       14.78        4.01      9.91 o 
  24   3  10       38.74       38.35     14.05 o 
  25   3  10        7.60       -3.22     11.12 o 
   0   4  10     8581.90     8909.70     79.11 o 
   1   4  10       49.22       64.37      4.06 o 
   2   4  10       12.84       17.10      3.93 o 
   3   4  10       66.88       75.60      4.25 o 
   4   4  10     2291.62     2398.73     10.40 o 
   5   4  10      154.37      138.00      5.90 o 
   6   4  10        4.42        1.06      3.84 o 
   7   4  10       33.29       40.70      4.96 o 
   8   4  10     2154.38     2274.72     12.09 o 
   9   4  10       88.00       85.05      5.57 o 
  10   4  10        3.04        1.79      5.33 o 
  11   4  10      395.37      410.24      7.38 o 
  12   4  10       52.20       55.53      5.94 o 
  13   4  10       46.73       39.72      6.37 o 
  14   4  10        0.27       14.92      7.72 o 
  15   4  10      416.89      483.31     16.90 o 
  16   4  10     1194.69     1160.73     34.85 o 
  17   4  10       21.18       19.99      6.03 o 
  18   4  10        4.06       10.17      6.41 o 
  19   4  10       55.46       48.49      7.32 o 
  20   4  10      271.25      238.25      8.84 o 
  21   4  10        0.98       -4.09      7.35 o 
  22   4  10        0.25       -0.91     10.05 o 
  23   4  10        1.41        2.24     10.86 o 
  24   4  10      479.13      465.90     13.88 o 
   1   5  10      150.89      129.46      5.37 o 
   2   5  10        1.24       -2.15      4.59 o 
   3   5  10       18.68       15.82      4.58 o 
   4   5  10      250.28      305.08      5.58 o 
   5   5  10      137.45      127.58      4.82 o 
   6   5  10        7.64        9.19      4.44 o 
   7   5  10       40.89       60.87      5.80 o 
   8   5  10     7183.59     7225.49     42.56 o 
   9   5  10       70.61       87.40      6.20 o 
  10   5  10        5.76        2.76      5.70 o 
  11   5  10       57.41       42.47      6.05 o 
  12   5  10        8.49        1.54      5.98 o 
  13   5  10        7.63        4.36      5.97 o 
  14   5  10        2.83        3.15      6.12 o 
  15   5  10      156.09      126.75      6.77 o 
  16   5  10       79.28       77.49     12.86 o 
  17   5  10       25.43        9.93      6.23 o 
  18   5  10        5.42       -6.20      6.20 o 
  19   5  10       16.36       13.80      6.65 o 
  20   5  10        6.32        6.68      8.08 o 
  21   5  10        6.96       11.01     10.01 o 
  22   5  10        1.32       -4.99     10.54 o 
  23   5  10        0.66       -1.27     10.79 o 
   0   6  10     1842.56     1764.16     17.25 o 
   1   6  10      272.98      249.63      6.28 o 
   2   6  10        5.89        3.11      5.03 o 
   3   6  10       44.36       42.45      5.33 o 
   4   6  10        4.52       10.91      5.08 o 
   5   6  10       83.53       71.55      5.31 o 
   6   6  10        6.27       10.76      5.07 o 
   7   6  10      978.04     1030.40     11.41 o 
   8   6  10     1202.92     1275.86     12.25 o 
   9   6  10      127.13      134.73      7.62 o 
  10   6  10        1.24        0.60      6.01 o 
  11   6  10      137.37      126.66      6.80 o 
  12   6  10       12.91       22.78      5.97 o 
  13   6  10        1.08        4.84      6.01 o 
  14   6  10        0.95       -3.12      6.34 o 
  15   6  10        0.93        1.40      6.18 o 
  16   6  10      486.67      430.75     10.43 o 
  17   6  10       94.07       91.83     10.49 o 
  18   6  10        0.25        3.79      8.16 o 
  19   6  10       31.88       32.07      8.32 o 
  20   6  10       17.80        2.67      8.69 o 
  21   6  10        4.46       -1.81     15.40 o 
   1   7  10       91.15       95.80      6.36 o 
   2   7  10        0.22       -2.94      5.39 o 
   3   7  10       59.55       66.76      5.86 o 
   4   7  10       50.56       59.49      5.93 o 
   5   7  10        8.61        8.83      5.64 o 
   6   7  10        1.61        0.64      5.74 o 
   7   7  10       84.22       79.19      6.02 o 
   8   7  10       96.62      105.80      7.57 o 
   9   7  10      452.02      456.97     10.42 o 
  10   7  10        0.32        9.33      7.27 o 
  11   7  10        8.44        1.37      6.97 o 
  12   7  10       10.85        3.99      7.36 o 
  13   7  10      219.53      207.13     18.64 o 
  14   7  10        0.94        1.84      7.15 o 
  15   7  10       37.95       37.04     14.67 o 
  16   7  10      689.51      719.46     19.51 o 
  17   7  10       29.17       49.44     10.75 o 
  18   7  10        1.10       23.41     10.21 o 
  19   7  10      118.71      132.55     11.86 o 
   0   8  10     2781.89     2923.80     71.54 o 
   1   8  10       12.31       17.94      6.18 o 
   2   8  10        0.22        2.33      6.00 o 
   3   8  10       13.46       23.78      6.33 o 
   4   8  10      575.28      586.08     12.53 o 
   5   8  10       74.96       77.34      6.62 o 
   6   8  10       12.03       20.45      6.17 o 
   7   8  10     1044.46     1108.62     26.14 o 
   8   8  10       33.95       59.20      7.89 o 
   9   8  10       63.70       77.14      8.42 o 
  10   8  10        6.85       12.04      9.29 o 
  11   8  10      243.35      270.21     16.07 o 
  12   8  10       19.07       23.63      9.19 o 
  13   8  10        1.44       -4.54      9.94 o 
  14   8  10        1.75        7.57     13.37 o 
  15   8  10      106.40      112.11     12.37 o 
  16   8  10      137.92      229.46     12.55 o 
   1   9  10      149.14      147.28      8.02 o 
   2   9  10        0.35        3.36      7.13 o 
   3   9  10        2.98       -5.55      7.02 o 
   4   9  10      212.81      235.06      7.61 o 
   5   9  10       23.71       21.44      6.44 o 
   6   9  10        3.42        1.33      7.04 o 
   7   9  10       30.95       29.94      6.73 o 
   8   9  10       85.05      153.97      8.92 o 
   9   9  10      202.58      199.89     17.86 o 
  10   9  10        1.05       -2.20      9.59 o 
  11   9  10        9.19      -10.93     10.93 o 
  12   9  10        2.12      -10.67     10.75 o 
   0  10  10      526.06      499.90     26.61 o 
   1  10  10       48.71       49.65      8.20 o 
   2  10  10        0.64       -0.02      6.10 o 
   3  10  10        5.97        7.47     10.37 o 
   2   0  11       19.27       16.32      3.91 o 
   4   0  11     1225.45     1091.39     10.69 o 
   6   0  11       12.24        2.97      5.42 o 
   8   0  11    10594.11    11478.45     97.64 o 
  10   0  11       12.81       41.16     11.88 o 
  12   0  11    22872.39    23859.38     77.75 o 
  14   0  11       22.33       48.08     13.58 o 
  16   0  11        4.08       13.10     13.67 o 
  18   0  11        6.37        9.58     13.57 o 
  20   0  11      195.73      150.29     15.59 o 
  22   0  11        0.47       -8.41     13.52 o 
  24   0  11       88.78       61.58     16.92 o 
   0   1  11     2339.40     2336.57     12.06 o 
   1   1  11       53.16       52.34      2.99 o 
   2   1  11        8.60        6.16      2.60 o 
   3   1  11       64.79       76.20      3.36 o 
   4   1  11     7282.87     7889.31     18.19 o 
   5   1  11       45.60       45.08      4.08 o 
   6   1  11        1.51        0.26      3.87 o 
   7   1  11        2.39       -3.20      3.81 o 
   8   1  11       61.06       59.70      5.57 o 
   9   1  11        7.38        3.37      5.54 o 
  10   1  11        5.38       -1.41      5.47 o 
  11   1  11        1.96        1.24      5.99 o 
  12   1  11       58.00       80.78      9.54 o 
  13   1  11       20.32        3.69      9.35 o 
  14   1  11        4.63        2.96      8.83 o 
  15   1  11      114.02      111.37     10.13 o 
  16   1  11      732.06      696.15     13.55 o 
  17   1  11       29.00       35.42      9.62 o 
  18   1  11        2.38       -0.50      9.31 o 
  19   1  11        2.11       -1.07      9.32 o 
  20   1  11       44.37       41.38     10.35 o 
  21   1  11       42.62       43.41     10.71 o 
  22   1  11        0.02        1.45      9.91 o 
  23   1  11       26.89       37.25     16.33 o 
  24   1  11      101.50      127.47     22.42 o 
  25   1  11        3.19       -5.15     11.18 o 
   1   2  11       94.62       78.48      3.33 o 
   2   2  11        2.63        6.82      3.41 o 
   3   2  11      998.05     1018.28     10.28 o 
   4   2  11     2558.80     2659.86     13.54 o 
   5   2  11      662.78      664.35     16.19 o 
   6   2  11        1.78        3.10      4.38 o 
   7   2  11       54.45       38.01      4.59 o 
   8   2  11      749.11      752.20     22.37 o 
   9   2  11      154.00      146.06      6.50 o 
  10   2  11       17.03       16.26      6.01 o 
  11   2  11      282.66      291.12      9.43 o 
  12   2  11     5584.96     5864.68     57.37 o 
  13   2  11      157.49      146.57      9.95 o 
  14   2  11        4.53       11.28     12.38 o 
  15   2  11      184.91      149.48     10.21 o 
  16   2  11       87.78       82.86      9.54 o 
  17   2  11        4.12       -5.01      9.17 o 
  18   2  11        3.84       -7.60      9.25 o 
  19   2  11       45.74       21.69      9.61 o 
  20   2  11      303.08      277.36     12.03 o 
  21   2  11       48.71       37.99      9.56 o 
  22   2  11        1.35        7.38     10.60 o 
  23   2  11       10.91       19.02     10.35 o 
  24   2  11       61.32       39.23     11.54 o 
  25   2  11        0.69        9.16     10.30 o 
   0   3  11      101.13       93.39      5.02 o 
   1   3  11       92.14       96.53      3.62 o 
   2   3  11        3.89        2.67      3.53 o 
   3   3  11        3.04        2.86      3.65 o 
   4   3  11     1500.88     1498.79     22.83 o 
   5   3  11        5.19        0.36      4.48 o 
   6   3  11        7.48        4.16      4.66 o 
   7   3  11      159.93      157.24      5.65 o 
   8   3  11        1.49       -1.68      4.74 o 
   9   3  11        0.50       -1.96      4.96 o 
  10   3  11        0.54       -5.04      5.04 o 
  11   3  11       37.64       34.86      7.46 o 
  12   3  11     3185.14     3517.33     19.75 o 
  13   3  11      230.98      247.61     11.69 o 
  14   3  11        0.10       -0.70      6.59 o 
  15   3  11        9.52       17.09      6.63 o 
  16   3  11      293.92      336.21      8.87 o 
  17   3  11        6.21        9.18     11.61 o 
  18   3  11        4.79        6.57      9.09 o 
  19   3  11       23.48       12.88     10.32 o 
  20   3  11      368.86      374.13     12.43 o 
  21   3  11       40.05       22.19     10.76 o 
  22   3  11        0.27      -10.07     10.07 o 
  23   3  11       14.09       -4.05     10.17 o 
  24   3  11        6.07      -11.42     11.42 o 
   1   4  11       78.60       82.31      3.76 o 
   2   4  11        0.92        2.57      3.90 o 
   3   4  11      377.43      404.06      5.75 o 
   4   4  11     3530.97     3659.84     25.12 o 
   5   4  11       36.65       37.97      5.27 o 
   6   4  11       10.64       12.52      5.09 o 
   7   4  11      191.86      176.06      7.07 o 
   8   4  11       21.55       18.26      5.30 o 
   9   4  11      631.24      625.63      9.16 o 
  10   4  11       11.81        8.19      5.69 o 
  11   4  11       15.03       21.28      6.04 o 
  12   4  11     5038.40     5103.26     75.22 o 
  13   4  11      239.79      262.78     13.71 o 
  14   4  11        9.36       11.54      7.90 o 
  15   4  11       95.65       90.27      6.55 o 
  16   4  11     1645.66     1728.09     18.65 o 
  17   4  11        7.45       23.46      6.24 o 
  18   4  11        0.35        8.98      7.22 o 
  19   4  11       11.76       11.85      7.78 o 
  20   4  11      788.66      845.68     12.58 o 
  21   4  11       33.19       35.24      7.76 o 
  22   4  11        2.43        3.49     11.04 o 
  23   4  11        1.68       11.14     10.81 o 
   0   5  11      859.71      807.34     11.56 o 
   1   5  11       37.63       43.44      7.02 o 
   2   5  11        1.38        0.42      4.84 o 
   3   5  11       18.29       17.15      4.50 o 
   4   5  11     1353.95     1332.71     10.55 o 
   5   5  11       20.70       18.08      5.64 o 
   6   5  11        4.87       15.65      5.48 o 
   7   5  11      401.68      426.75     13.20 o 
   8   5  11      111.49      145.82      7.73 o 
   9   5  11      124.30      120.52      8.50 o 
  10   5  11        3.34       -4.75      5.91 o 
  11   5  11       16.53        5.81      5.88 o 
  12   5  11      761.68      801.66     12.32 o 
  13   5  11       39.85       39.90      6.30 o 
  14   5  11        2.57        3.77      6.19 o 
  15   5  11        8.36       -3.52      6.15 o 
  16   5  11       20.27        4.89      6.02 o 
  17   5  11       42.97       25.57      6.33 o 
  18   5  11        4.86       -6.44      6.44 o 
  19   5  11       48.06       39.53      6.63 o 
  20   5  11       50.94       34.55     10.66 o 
  21   5  11        5.37        3.04     12.60 o 
  22   5  11        0.05       -4.51     10.76 o 
   1   6  11       59.65       43.10      5.60 o 
   2   6  11        4.71       -3.71      5.29 o 
   3   6  11      602.42      604.46     12.32 o 
   4   6  11      111.80      109.94      5.95 o 
   5   6  11      209.77      194.37      6.26 o 
   6   6  11        6.13       10.62      6.56 o 
   7   6  11      335.69      324.69      8.57 o 
   8   6  11      179.04      174.67     11.76 o 
   9   6  11      177.40      183.18      7.07 o 
  10   6  11        6.18       16.17      6.41 o 
  11   6  11        7.17       14.42      7.18 o 
  12   6  11     1528.89     1593.33     12.33 o 
  13   6  11       45.13       58.93      9.08 o 
  14   6  11        3.80       -5.02      7.77 o 
  15   6  11       30.25       17.07      6.54 o 
  16   6  11       22.25       18.33      6.68 o 
  17   6  11        9.02        8.99      6.83 o 
  18   6  11        4.49        3.36      8.46 o 
  19   6  11        4.14       14.39     14.26 o 
  20   6  11      244.55      290.01     10.88 o 
   0   7  11        2.99        2.38      8.34 o 
   1   7  11       85.51       83.61      9.49 o 
   2   7  11        2.31       -4.29      5.93 o 
   3   7  11       17.68        5.80      5.88 o 
   4   7  11     1890.72     2029.27     14.63 o 
   5   7  11       45.98       45.29      6.11 o 
   6   7  11        7.95       -0.43      7.35 o 
   7   7  11       46.19       50.40      7.39 o 
   8   7  11       11.57        5.71      7.05 o 
   9   7  11       29.29       27.49      7.52 o 
  10   7  11       13.81        9.69      7.74 o 
  11   7  11       62.71       67.76     11.90 o 
  12   7  11       58.37       63.83      9.57 o 
  13   7  11       30.91       15.63      7.84 o 
  14   7  11        1.26        1.29      7.44 o 
  15   7  11      183.76      182.90      9.55 o 
  16   7  11       69.01       55.36     11.12 o 
  17   7  11       49.26       69.78     11.89 o 
   1   8  11       18.80        3.27      6.43 o 
   2   8  11        5.42        9.25      6.08 o 
   3   8  11      492.99      544.58      9.20 o 
   4   8  11      905.27     1002.78     10.79 o 
   5   8  11      225.81      231.16      7.48 o 
   6   8  11       15.80       18.72      7.87 o 
   7   8  11       36.90       33.36      7.78 o 
   8   8  11     1224.38     1200.61     17.04 o 
   9   8  11       57.00       77.64      8.55 o 
  10   8  11        9.00       17.52      8.16 o 
  11   8  11       28.59       42.55      8.09 o 
  12   8  11      415.88      356.92     11.65 o 
  13   8  11        5.98       11.04     10.96 o 
  14   8  11        0.78       15.16     23.21 o 
   0   9  11       34.45       43.00     13.94 o 
   1   9  11        1.06       -4.44      6.37 o 
   2   9  11        1.69       -5.14      7.56 o 
   3   9  11       18.13       11.18      7.74 o 
   4   9  11      743.96      775.05     17.30 o 
   5   9  11       49.02       47.16      6.65 o 
   6   9  11        7.89        5.82      7.69 o 
   7   9  11       23.08       31.72      8.19 o 
   8   9  11      119.37      133.07     15.51 o 
   9   9  11       86.79       74.78     14.29 o 
   0   0  12     5745.63     6444.03    114.16 o 
   2   0  12        4.23        0.57      5.51 o 
   4   0  12      874.14      769.33      9.76 o 
   6   0  12        2.86        8.76      5.70 o 
   8   0  12      171.16      211.94     10.15 o 
  10   0  12        3.54       10.87     11.14 o 
  12   0  12     2470.18     2552.12     28.69 o 
  14   0  12        2.35        7.25     12.23 o 
  16   0  12      305.33      397.19     16.91 o 
  18   0  12       11.77        1.32     14.61 o 
  20   0  12     1183.10     1045.05     24.79 o 
  22   0  12        5.62       -2.42     14.98 o 
  24   0  12      523.93      469.86     20.14 o 
   1   1  12       12.53       12.60      3.60 o 
   2   1  12        5.25        7.90      3.55 o 
   3   1  12       87.60       84.24      4.03 o 
   4   1  12     2973.19     3125.41     22.53 o 
   5   1  12      173.51      181.65      8.55 o 
   6   1  12        4.62       -2.99      4.05 o 
   7   1  12        2.00       -5.30      5.30 o 
   8   1  12       29.71       34.26      5.58 o 
   9   1  12       84.01       75.77      6.21 o 
  10   1  12       13.19        7.01      5.86 o 
  11   1  12        2.85       -5.31      8.68 o 
  12   1  12      975.22     1015.97     15.53 o 
  13   1  12      178.88      185.54     10.52 o 
  14   1  12        5.06       -3.50      9.46 o 
  15   1  12       47.38       43.66      9.34 o 
  16   1  12       89.14       78.37      9.54 o 
  17   1  12        3.32       -4.60      9.18 o 
  18   1  12        0.58       -5.08      9.30 o 
  19   1  12       79.67       70.75     10.11 o 
  20   1  12      273.32      293.88     16.57 o 
  21   1  12       25.53       40.34     14.95 o 
  22   1  12        1.22        0.95     10.02 o 
  23   1  12        2.58        8.00     11.18 o 
  24   1  12       53.84       68.14     13.55 o 
   0   2  12      151.89      124.85      5.44 o 
   1   2  12      669.31      653.18     11.14 o 
   2   2  12       11.34       17.76      3.63 o 
   3   2  12      150.85      153.96      6.64 o 
   4   2  12     2896.39     2852.03     18.88 o 
   5   2  12       50.53       48.60      4.72 o 
   6   2  12        1.91        5.03      4.49 o 
   7   2  12      326.34      331.03      6.32 o 
   8   2  12       59.50       51.84      5.15 o 
   9   2  12      124.71      108.41      6.47 o 
  10   2  12        0.29       -6.04      6.04 o 
  11   2  12       82.18       56.00      6.44 o 
  12   2  12        9.61       -3.40      9.21 o 
  13   2  12        0.21       -7.83      9.09 o 
  14   2  12        1.23       -3.52      8.93 o 
  15   2  12       11.52       -0.85      8.59 o 
  16   2  12       43.09       29.36      9.28 o 
  17   2  12       25.21       -1.10      9.74 o 
  18   2  12        0.28       -9.19      9.19 o 
  19   2  12       11.58       -4.45     10.04 o 
  20   2  12      405.42      386.65     13.07 o 
  21   2  12        2.56        4.34      9.70 o 
  22   2  12        4.53        4.38     10.45 o 
  23   2  12       54.89       70.01     16.43 o 
   1   3  12       21.46       18.07      3.76 o 
   2   3  12        5.52        4.89      3.75 o 
   3   3  12        9.56        4.81      4.58 o 
   4   3  12      596.06      536.49      6.97 o 
   5   3  12       12.19        3.47      4.78 o 
   6   3  12        0.11       -4.92      4.92 o 
   7   3  12        6.64       -1.95      5.03 o 
   8   3  12       79.87       95.19      5.55 o 
   9   3  12       17.02       21.89      5.44 o 
  10   3  12        2.89       11.48      5.61 o 
  11   3  12      165.55      207.31      6.86 o 
  12   3  12     3535.89     3601.46     21.29 o 
  13   3  12       19.25       34.73      5.98 o 
  14   3  12        2.77       -1.93      5.72 o 
  15   3  12       39.03       31.24      5.95 o 
  16   3  12      476.89      452.59     12.81 o 
  17   3  12        3.92        9.88     13.43 o 
  18   3  12        1.72        3.88      9.45 o 
  19   3  12       51.43       50.22     10.32 o 
  20   3  12       18.74       15.90     10.04 o 
  21   3  12        3.15       -4.11     10.66 o 
  22   3  12        3.10      -10.35     10.35 o 
  23   3  12        6.13       -4.32     11.32 o 
   0   4  12      494.54      570.04     25.77 o 
   1   4  12      184.85      194.14      5.02 o 
   2   4  12       12.05       19.63      4.24 o 
   3   4  12       52.96       73.68      5.80 o 
   4   4  12     7480.30     7757.96     83.84 o 
   5   4  12       25.84       41.06      5.73 o 
   6   4  12        1.60       -1.37      5.38 o 
   7   4  12       40.02       43.71      5.70 o 
   8   4  12      327.26      381.38      7.30 o 
   9   4  12        5.34       10.14      5.65 o 
  10   4  12        0.11       -1.91      5.76 o 
  11   4  12       86.44       99.76      6.59 o 
  12   4  12     1891.56     1814.59     18.94 o 
  13   4  12        6.61       13.14      6.00 o 
  14   4  12        0.68        0.41      6.09 o 
  15   4  12       49.47       56.72      6.40 o 
  16   4  12       26.53       24.80      6.45 o 
  17   4  12       43.37       57.05      7.57 o 
  18   4  12        4.27        7.79      9.86 o 
  19   4  12        4.51       10.46      7.95 o 
  20   4  12      235.73      283.36     13.56 o 
  21   4  12        0.65        0.98      8.13 o 
  22   4  12        0.35       -4.23      8.37 o 
   1   5  12       19.59       21.39      4.92 o 
   2   5  12        3.31       -1.78      4.92 o 
   3   5  12       15.11       18.04      5.37 o 
   4   5  12      625.56      612.42      8.22 o 
   5   5  12       32.31       32.66      5.68 o 
   6   5  12        1.35        1.11      5.70 o 
   7   5  12        7.81       -2.26      5.90 o 
   8   5  12       28.84       16.28      5.86 o 
   9   5  12      245.37      244.35      7.55 o 
  10   5  12        1.28        5.21      6.19 o 
  11   5  12        1.12       13.37      6.15 o 
  12   5  12     1074.89     1063.70     14.83 o 
  13   5  12       53.95       54.79      6.73 o 
  14   5  12        4.13        2.73      6.25 o 
  15   5  12       14.49        2.02      6.43 o 
  16   5  12       54.97       35.90      6.68 o 
  17   5  12       39.81       17.18      6.36 o 
  18   5  12        1.63       -6.55      6.55 o 
  19   5  12       98.13       78.33     10.92 o 
  20   5  12       42.99       57.99      8.19 o 
   0   6  12        1.61       13.79     11.39 o 
   1   6  12      399.99      387.80      7.35 o 
   2   6  12        9.89        2.68      6.18 o 
   3   6  12       98.06       96.92      6.02 o 
   4   6  12     1007.92     1080.33     17.20 o 
   5   6  12      102.66      116.84      7.68 o 
   6   6  12        8.89        1.70      6.83 o 
   7   6  12      252.93      284.50      8.78 o 
   8   6  12       64.99       73.88      6.43 o 
   9   6  12       16.46       15.31      6.21 o 
  10   6  12        1.27        3.52      7.41 o 
  11   6  12       53.87       69.64     10.04 o 
  12   6  12       12.24       12.91      6.11 o 
  13   6  12       27.97       30.10      6.71 o 
  14   6  12        0.62        5.48      7.85 o 
  15   6  12       22.27       30.81      6.71 o 
  16   6  12        9.65        3.95      6.73 o 
  17   6  12        9.77       -0.60      6.87 o 
  18   6  12        2.24       -6.84      6.84 o 
   1   7  12       53.69       44.31      7.93 o 
   2   7  12        5.95        0.31      5.88 o 
   3   7  12        7.20       -3.26      6.24 o 
   4   7  12      211.54      184.00      8.27 o 
   5   7  12      324.55      336.86      9.53 o 
   6   7  12        2.40       -0.83      7.28 o 
   7   7  12       18.03       11.37      7.26 o 
   8   7  12      223.23      209.57      9.08 o 
   9   7  12       88.05       88.01      8.13 o 
  10   7  12        2.33       11.02      9.01 o 
  11   7  12       40.93       52.78      9.64 o 
  12   7  12      357.33      407.25     10.32 o 
  13   7  12       38.54       34.79      7.74 o 
  14   7  12        0.69        1.12      8.30 o 
  15   7  12       22.29       40.07     10.77 o 
  16   7  12       50.35       71.22      9.18 o 
   0   8  12       13.38        8.70      8.98 o 
   1   8  12      268.69      254.64      9.24 o 
   2   8  12        8.14        4.87      6.41 o 
   3   8  12      165.71      168.81     11.91 o 
   4   8  12      132.65      128.77      8.73 o 
   5   8  12       21.50       30.42     14.10 o 
   6   8  12        2.18       -5.40      7.96 o 
   7   8  12       55.86       47.03      7.85 o 
   8   8  12      232.54      279.82     10.35 o 
   9   8  12       41.78       58.11     14.83 o 
  10   8  12        3.79        9.14     11.14 o 
  11   8  12       22.01       37.51      9.50 o 
  12   8  12      333.69      337.19     17.35 o 
   1   9  12       33.70       28.07     11.18 o 
   2   9  12        4.22        0.92      9.95 o 
   3   9  12       18.66       11.67      6.43 o 
   4   9  12        0.87       -6.51      6.51 o 
   5   9  12      103.01       92.80      9.98 o 
   2   0  13        0.74       -0.36      4.83 o 
   4   0  13      528.74      521.90      9.27 o 
   6   0  13        3.61        2.14      5.95 o 
   8   0  13     1455.79     1404.42     21.11 o 
  10   0  13       14.33        3.11     11.38 o 
  12   0  13       41.26       38.72     12.82 o 
  14   0  13        5.95        7.64     12.23 o 
  16   0  13      151.77      124.22     14.68 o 
  18   0  13       14.36        7.68     14.72 o 
  20   0  13       89.03      132.50     17.51 o 
  22   0  13        1.12        3.04     16.67 o 
   0   1  13     7086.64     7094.11     26.17 o 
   1   1  13       19.28       34.95      3.98 o 
   2   1  13        9.40       12.03      3.81 o 
   3   1  13       13.15       24.25      3.92 o 
   4   1  13     2667.99     2914.46     43.61 o 
   5   1  13        8.49        9.57      3.92 o 
   6   1  13        4.88        0.05      5.21 o 
   7   1  13       59.41       46.34      5.79 o 
   8   1  13      516.74      488.00     11.73 o 
   9   1  13       16.84        9.82      5.69 o 
  10   1  13        2.41        1.16      8.08 o 
  11   1  13      150.74      149.46     10.08 o 
  12   1  13     3014.98     3136.64     23.14 o 
  13   1  13       26.41       42.50      9.35 o 
  14   1  13        0.86        6.78      9.27 o 
  15   1  13       26.75       39.17      9.24 o 
  16   1  13      222.51      183.18     14.68 o 
  17   1  13        6.63       13.42     10.53 o 
  18   1  13        3.98       13.13      9.91 o 
  19   1  13       48.83       69.09     16.01 o 
  20   1  13      255.78      299.77     16.76 o 
  21   1  13        2.42        9.74     10.34 o 
  22   1  13        2.52        6.49     10.57 o 
  23   1  13        3.01        7.65     11.53 o 
   1   2  13       89.52       65.42      5.62 o 
   2   2  13        2.56        3.74      4.33 o 
   3   2  13      308.19      290.76      5.28 o 
   4   2  13      104.09       99.12      5.06 o 
   5   2  13      449.79      423.06     11.77 o 
   6   2  13        9.12       12.68      4.80 o 
   7   2  13       13.31       10.16      4.99 o 
   8   2  13      761.80      767.24     21.80 o 
   9   2  13       37.93       32.23      5.37 o 
  10   2  13        1.37       -6.16      6.16 o 
  11   2  13        1.68       -4.58      7.67 o 
  12   2  13       44.76       21.21      9.46 o 
  13   2  13       29.36       15.06      9.05 o 
  14   2  13        1.25       -8.50      8.68 o 
  15   2  13        4.55       -7.41      9.14 o 
  16   2  13      455.80      457.88     12.87 o 
  17   2  13       13.66       -0.42      9.74 o 
  18   2  13        4.26      -10.42     10.42 o 
  19   2  13       30.36       12.27      9.64 o 
  20   2  13        0.74        6.83     10.32 o 
  21   2  13       16.58       27.38     11.36 o 
  22   2  13        0.82        6.68     10.19 o 
   0   3  13     1993.45     1842.46     15.40 o 
   1   3  13        6.33        7.21      5.64 o 
   2   3  13        8.82        3.40      4.70 o 
   3   3  13       52.11       36.83      4.88 o 
   4   3  13      273.16      272.45      6.98 o 
   5   3  13        0.21       -5.06      5.06 o 
   6   3  13        4.57       -1.83      6.42 o 
   7   3  13       75.24       78.90      5.79 o 
   8   3  13      978.01     1063.76     26.79 o 
   9   3  13       50.69       70.77      6.89 o 
  10   3  13        4.16       14.27      5.88 o 
  11   3  13      316.44      348.90     10.86 o 
  12   3  13       15.28       10.36      5.89 o 
  13   3  13        4.94       -5.46      5.93 o 
  14   3  13        0.35       -6.90      6.90 o 
  15   3  13        2.08       -4.54      7.41 o 
  16   3  13       99.61      114.47     11.91 o 
  17   3  13        5.18        1.49      7.26 o 
  18   3  13        0.44        5.34     10.49 o 
  19   3  13        9.22       -0.33      9.96 o 
  20   3  13      408.87      365.28     13.33 o 
  21   3  13        8.18      -11.00     11.00 o 
   1   4  13       18.87       17.81      4.88 o 
   2   4  13        0.47        1.31      5.99 o 
   3   4  13       20.09       19.48      5.13 o 
   4   4  13      326.75      321.18     14.30 o 
   5   4  13      443.46      439.58     10.88 o 
   6   4  13        3.26        1.70      5.75 o 
   7   4  13       16.99       11.86      5.88 o 
   8   4  13      392.61      429.35      8.10 o 
   9   4  13       16.70        5.88      5.91 o 
  10   4  13        1.45       -3.77      6.13 o 
  11   4  13      347.75      342.81      7.94 o 
  12   4  13        2.47        6.06      5.98 o 
  13   4  13       17.86       18.00      6.07 o 
  14   4  13        1.33       -1.69      5.98 o 
  15   4  13        4.36        7.70      6.27 o 
  16   4  13      204.72      221.72      8.78 o 
  17   4  13       26.44       29.61     10.03 o 
  18   4  13        0.91        5.28      8.73 o 
  19   4  13       13.39       27.63      8.15 o 
  20   4  13       51.78       66.22     11.74 o 
   0   5  13     1406.16     1417.45     20.51 o 
   1   5  13        1.42        4.00      5.19 o 
   2   5  13        0.03        8.52      6.18 o 
   3   5  13      244.08      260.47      6.74 o 
   4   5  13       29.81       33.67      5.63 o 
   5   5  13       60.36       43.97      5.91 o 
   6   5  13        0.87       -3.74      5.96 o 
   7   5  13        2.14        3.53      6.06 o 
   8   5  13      236.15      261.32      7.47 o 
   9   5  13      168.67      151.08      7.10 o 
  10   5  13        0.76        8.82      6.23 o 
  11   5  13       47.72       52.10      6.57 o 
  12   5  13       70.18       74.31      7.24 o 
  13   5  13        1.71       -1.79      6.20 o 
  14   5  13        0.29       -6.34      6.76 o 
  15   5  13        1.78       -6.14      6.71 o 
  16   5  13        7.09        0.04      6.76 o 
  17   5  13        1.35       -4.12      7.85 o 
  18   5  13        0.28       -1.53      7.83 o 
   1   6  13       77.90       59.80      6.05 o 
   2   6  13       10.12       11.76      6.94 o 
   3   6  13      223.21      211.38      8.40 o 
   4   6  13      221.69      274.50      8.52 o 
   5   6  13      652.50      699.88     12.97 o 
   6   6  13        2.71        8.02      7.30 o 
   7   6  13       26.47       20.92      7.33 o 
   8   6  13      317.15      322.16      7.95 o 
   9   6  13       13.19       15.48      6.29 o 
  10   6  13        2.25        6.14      6.42 o 
  11   6  13       14.32       16.52      6.56 o 
  12   6  13        2.00        8.56      6.46 o 
  13   6  13       18.67       23.41      6.67 o 
  14   6  13        2.59        2.90      6.75 o 
  15   6  13        7.14        0.42      6.86 o 
  16   6  13       89.78       86.07      7.23 o 
   0   7  13      724.82      688.91     13.59 o 
   1   7  13        3.13       -6.11      6.11 o 
   2   7  13        0.01       -6.14      6.14 o 
   3   7  13      112.56      107.89      8.20 o 
   4   7  13      244.17      222.98      8.92 o 
   5   7  13        9.87        8.41      7.91 o 
   6   7  13        4.06       -2.78      7.46 o 
   7   7  13       32.34       23.06      9.00 o 
   8   7  13      234.39      280.04     15.15 o 
   9   7  13       74.63       82.41     15.70 o 
  10   7  13        0.78       -6.02      7.89 o 
  11   7  13      182.49      155.86      9.10 o 
  12   7  13      221.13      197.60      9.39 o 
  13   7  13       37.69       46.61      8.38 o 
   1   8  13       68.60       54.17      9.65 o 
   2   8  13       10.14        3.24      9.53 o 
   3   8  13      163.02      137.65     10.16 o 
   4   8  13       62.46       50.74      8.02 o 
   5   8  13      117.87      103.41      8.80 o 
   6   8  13        0.47        3.24      7.74 o 
   7   8  13       29.16       26.02      8.62 o 
   8   8  13      124.14      113.08      8.74 o 
   9   8  13       63.95       78.63     18.24 o 
   0   0  14     1425.24     1452.37     19.27 o 
   2   0  14        5.29        9.44      5.07 o 
   4   0  14       98.21       81.36      6.76 o 
   6   0  14        2.45        7.11      6.44 o 
   8   0  14      265.70      277.67     13.92 o 
  10   0  14        1.51        9.48     12.26 o 
  12   0  14      134.38      180.68     15.13 o 
  14   0  14        0.37       27.24     14.13 o 
  16   0  14      631.27      588.86     19.65 o 
  18   0  14        2.12       -5.21     14.36 o 
  20   0  14       66.27       73.13     16.96 o 
   1   1  14       19.01       14.78      5.15 o 
   2   1  14        1.98       -0.39      4.40 o 
   3   1  14       38.03       38.01      4.14 o 
   4   1  14      611.99      678.93      9.87 o 
   5   1  14       25.70       24.88      4.91 o 
   6   1  14        4.71        2.70      4.93 o 
   7   1  14       18.65       14.96      5.79 o 
   8   1  14     1233.63     1239.49     12.55 o 
   9   1  14        7.62        0.79      8.18 o 
  10   1  14        7.64        1.00      8.56 o 
  11   1  14       50.47       58.10      9.84 o 
  12   1  14     1306.67     1398.82     21.86 o 
  13   1  14       59.42      102.81     10.11 o 
  14   1  14        7.76       15.54      9.44 o 
  15   1  14       14.43       36.74      9.55 o 
  16   1  14     1931.24     1900.17     22.46 o 
  17   1  14        7.02       43.64     10.42 o 
  18   1  14        0.39       14.24     11.22 o 
  19   1  14       12.74       40.02     10.42 o 
  20   1  14       14.97       17.59     10.61 o 
  21   1  14        1.30        5.62     10.67 o 
   0   2  14     2023.73     2111.19     23.96 o 
   1   2  14      355.40      370.67      9.73 o 
   2   2  14        4.15       -1.58      4.43 o 
   3   2  14       37.58       25.38      6.19 o 
   4   2  14      570.84      576.45      7.41 o 
   5   2  14       22.52       17.09      5.13 o 
   6   2  14        1.50        3.42      5.16 o 
   7   2  14      136.54      119.60      8.00 o 
   8   2  14      389.54      433.18      8.72 o 
   9   2  14      212.04      190.03      9.24 o 
  10   2  14        0.02       -5.65      5.65 o 
  11   2  14       26.18       13.14      7.04 o 
  12   2  14       79.38       52.04      9.44 o 
  13   2  14        3.43       -8.27      9.21 o 
  14   2  14        3.78       -9.06      9.06 o 
  15   2  14       51.24       33.03      9.30 o 
  16   2  14        2.79       -9.59      9.59 o 
  17   2  14       42.92       20.59     10.04 o 
  18   2  14        3.14       -3.11     10.48 o 
  19   2  14        3.43        8.15     10.59 o 
  20   2  14       31.63       43.12     11.24 o 
   1   3  14       18.29        7.73      5.75 o 
   2   3  14        1.92       -1.23      5.87 o 
   3   3  14        5.36       -5.97      5.97 o 
   4   3  14      201.91      236.01      8.45 o 
   5   3  14        5.02        2.15      5.24 o 
   6   3  14        8.72       13.06      5.51 o 
   7   3  14        7.61       41.07      8.93 o 
   8   3  14     6606.19     6891.96     65.14 o 
   9   3  14      112.02      162.22     10.98 o 
  10   3  14        4.42        8.47      6.24 o 
  11   3  14       24.94       19.81      6.11 o 
  12   3  14      528.34      527.14      8.42 o 
  13   3  14        1.75       -2.70      6.98 o 
  14   3  14        5.29       -5.70      7.26 o 
  15   3  14       21.62       12.08      7.42 o 
  16   3  14       35.53       32.59      7.48 o 
  17   3  14        3.14       -1.73      8.05 o 
  18   3  14        0.51       -8.01      8.01 o 
  19   3  14       10.94       -4.77      7.98 o 
  20   3  14      233.31      215.35      9.67 o 
   0   4  14      321.92      267.87     13.41 o 
   1   4  14       39.91       39.13      6.20 o 
   2   4  14        0.43        3.77      6.25 o 
   3   4  14       26.34       27.87      6.43 o 
   4   4  14      106.94      119.39      9.91 o 
   5   4  14       25.39       18.59      5.73 o 
   6   4  14        1.22        0.82      5.97 o 
   7   4  14       66.07       70.76      6.63 o 
   8   4  14      167.04      171.70      9.53 o 
   9   4  14       51.51       52.96      6.51 o 
  10   4  14        4.85        4.99      6.51 o 
  11   4  14       33.62       21.75      6.47 o 
  12   4  14       34.04       37.75      6.65 o 
  13   4  14        1.55        2.45      6.16 o 
  14   4  14        0.03       -5.50      6.32 o 
  15   4  14        5.71       -1.03      7.14 o 
  16   4  14       71.83       84.55      8.30 o 
  17   4  14        6.99        1.39     10.33 o 
  18   4  14        2.04        2.06      7.65 o 
   1   5  14       34.79       23.46      6.48 o 
   2   5  14        3.55       -3.14      6.64 o 
   3   5  14       32.00       10.42      6.69 o 
   4   5  14       16.19        6.82      6.59 o 
   5   5  14        0.34       -5.96      5.96 o 
   6   5  14        0.39        2.12      6.29 o 
   7   5  14      126.61      154.99      7.53 o 
   8   5  14     2882.45     2946.04     26.74 o 
   9   5  14       23.94       45.75     12.20 o 
  10   5  14        1.24       -2.09      6.52 o 
  11   5  14       10.04        7.78      6.41 o 
  12   5  14      333.55      359.97     11.75 o 
  13   5  14        6.77        5.18      6.56 o 
  14   5  14        0.05       -6.36      6.75 o 
  15   5  14        9.15       13.02      7.17 o 
  16   5  14      129.19      165.83     12.43 o 
  17   5  14        2.91       -4.79      8.62 o 
   0   6  14     1255.35     1309.47     37.43 o 
   1   6  14      188.08      197.10      8.34 o 
   2   6  14        3.39       12.72      7.19 o 
   3   6  14       40.11       42.47      9.89 o 
   4   6  14      231.19      220.03     11.02 o 
   5   6  14       32.08       31.18      8.87 o 
   6   6  14        6.97       -3.12      7.61 o 
   7   6  14       10.31        3.92      7.31 o 
   8   6  14      104.17      116.78     11.11 o 
   9   6  14       32.11       36.38      9.80 o 
  10   6  14        2.48        6.19      6.59 o 
  11   6  14        2.53       15.40      6.85 o 
  12   6  14        2.62        4.03      7.02 o 
  13   6  14        0.64       -4.28      7.23 o 
  14   6  14        0.26       -4.00      8.69 o 
   1   7  14       25.94       14.01      7.61 o 
   2   7  14        1.22        3.24      8.05 o 
   3   7  14       40.39       31.55      8.29 o 
   4   7  14      199.29      237.61      9.63 o 
   5   7  14       39.49       54.65     16.41 o 
   6   7  14        2.96        8.81     10.87 o 
   7   7  14       24.33       10.77      7.78 o 
   8   7  14       22.06       15.51      7.88 o 
   9   7  14        6.45        3.01      7.58 o 
  10   7  14        7.07       -0.99      8.62 o 
   0   8  14       19.09       39.49     16.13 o 
   1   8  14      256.27      254.98     18.59 o 
   2   8  14        3.90        3.40      8.23 o 
   3   8  14        9.53        2.77     10.02 o 
   2   0  15        0.25       -3.80      6.62 o 
   4   0  15     1566.05     1653.96     28.45 o 
   6   0  15        9.60       35.45     11.21 o 
   8   0  15     1719.04     1803.82     25.26 o 
  10   0  15        8.13       13.92     12.71 o 
  12   0  15       93.57       62.24     13.54 o 
  14   0  15       11.43       30.93     14.74 o 
  16   0  15      123.87       43.89     16.57 o 
  18   0  15        2.24       -4.89     14.48 o 
   0   1  15      762.96      759.12     16.31 o 
   1   1  15       40.50       36.57      4.92 o 
   2   1  15        9.37        4.76      5.45 o 
   3   1  15        3.56        1.29      5.48 o 
   4   1  15      147.98      142.57      5.81 o 
   5   1  15        5.42        6.78      5.13 o 
   6   1  15        1.22       -3.81      5.02 o 
   7   1  15       55.34       48.68      5.47 o 
   8   1  15      651.94      683.57     11.29 o 
   9   1  15       35.08       45.16      9.24 o 
  10   1  15        6.89       11.24      8.63 o 
  11   1  15       65.58       85.45      9.81 o 
  12   1  15      408.65      461.61     12.80 o 
  13   1  15       12.69       47.60     10.03 o 
  14   1  15        2.47       21.65      9.45 o 
  15   1  15        2.95       41.57     10.86 o 
  16   1  15      817.12      881.44     16.24 o 
  17   1  15       50.01      103.92     12.92 o 
  18   1  15        4.00       14.37     14.15 o 
  19   1  15        1.46        5.47     11.59 o 
   1   2  15       47.33       35.36      6.04 o 
   2   2  15        0.22       -2.43      7.56 o 
   3   2  15       87.20       76.69      6.32 o 
   4   2  15       12.46        6.91      6.41 o 
   5   2  15       86.83       69.29      5.65 o 
   6   2  15        3.94        4.34      5.51 o 
   7   2  15       34.29       26.03      5.71 o 
   8   2  15      611.61      579.01     10.67 o 
   9   2  15       25.92       18.18      6.06 o 
  10   2  15        6.30       -7.42      7.42 o 
  11   2  15       11.08       -0.92      7.25 o 
  12   2  15        7.83       -5.54      7.37 o 
  13   2  15        0.65       -7.45      7.45 o 
  14   2  15        1.38       -7.73      9.80 o 
  15   2  15       80.31       63.94     10.05 o 
  16   2  15      155.07      193.35     11.55 o 
  17   2  15        1.14       -3.13     10.35 o 
  18   2  15        0.39        2.03     13.46 o 
  19   2  15       40.71       51.62     12.04 o 
   0   3  15     2542.79     2621.28     28.45 o 
   1   3  15       19.56       28.35      9.61 o 
   2   3  15        6.76        8.35      8.01 o 
   3   3  15        1.17        1.45      6.62 o 
   4   3  15      114.94      114.85      7.29 o 
   5   3  15        7.50       16.20      5.67 o 
   6   3  15        2.63       10.64      5.93 o 
   7   3  15      314.98      318.25      9.45 o 
   8   3  15        7.35        9.33      6.01 o 
   9   3  15       17.07       16.87      6.34 o 
  10   3  15        0.05       -2.01      6.99 o 
  11   3  15        2.44       -3.32      6.24 o 
  12   3  15       11.01       -5.37      9.35 o 
  13   3  15        1.46       -8.14      8.14 o 
  14   3  15        2.45        0.99      8.07 o 
  15   3  15        2.90       -4.49      7.86 o 
  16   3  15      306.67      271.69      9.48 o 
  17   3  15        0.81      -10.00     10.00 o 
  18   3  15        0.86      -11.19     15.88 o 
   1   4  15       18.14       14.77      8.26 o 
   2   4  15        1.13        1.40      6.53 o 
   3   4  15       17.62       14.08      6.77 o 
   4   4  15       12.69       18.71      7.02 o 
   5   4  15      191.84      177.07      8.19 o 
   6   4  15        6.60       10.44      6.24 o 
   7   4  15       37.13       22.06      6.26 o 
   8   4  15      134.01      113.93      6.99 o 
   9   4  15      188.31      189.03      7.46 o 
  10   4  15        1.75        2.24      6.72 o 
  11   4  15       13.96        9.90     11.63 o 
  12   4  15       61.64       71.96      7.48 o 
  13   4  15        0.04        3.97      9.20 o 
  14   4  15        2.41       -7.95      8.26 o 
  15   4  15       27.09       23.61      9.30 o 
  16   4  15      319.70      313.90     10.62 o 
   0   5  15     1039.89     1063.72     21.70 o 
   1   5  15       53.39       41.39      8.82 o 
   2   5  15        3.44        4.83      6.86 o 
   3   5  15        5.29        3.65      7.09 o 
   4   5  15       57.60       65.42      7.54 o 
   5   5  15       70.94       82.14      7.85 o 
   6   5  15        4.97       12.36      6.45 o 
   7   5  15      287.14      285.62     11.84 o 
   8   5  15       24.13       41.18      7.20 o 
   9   5  15       28.29       17.37      6.78 o 
  10   5  15        1.03       -6.73      6.73 o 
  11   5  15       16.52       20.50      7.48 o 
  12   5  15       39.79       29.47      8.50 o 
  13   5  15        2.87        4.27      6.99 o 
  14   5  15        2.17       -6.92      6.92 o 
   1   6  15       72.86       67.83      9.88 o 
   2   6  15        2.12       -2.87      7.46 o 
   3   6  15      121.38      106.75      8.28 o 
   4   6  15        4.64       11.38     13.14 o 
   5   6  15      106.15       96.52     10.54 o 
   6   6  15        1.61        4.06      8.04 o 
   7   6  15       57.72       53.65      7.12 o 
   8   6  15      198.04      194.62     10.83 o 
   9   6  15      119.40      129.58      9.42 o 
  10   6  15        0.98       15.65      7.16 o 
  11   6  15       13.47       18.52      7.00 o 
   0   7  15      114.49       88.69     15.78 o 
   1   7  15        8.10       -2.31     14.34 o 
   2   7  15        2.39        6.38      9.71 o 
   3   7  15       60.37       80.97     14.88 o 
   4   7  15       16.18       20.19      7.76 o 
   5   7  15       23.37       18.20      8.65 o 
   6   7  15        0.64       -8.13      8.13 o 
   0   0  16     4153.06     4063.42     32.54 o 
   2   0  16       11.87       19.95      7.40 o 
   4   0  16     1438.60     1382.07     58.77 o 
   6   0  16       11.43        9.89     12.00 o 
   8   0  16      685.82      699.37     19.08 o 
  10   0  16        2.26       14.85     12.86 o 
  12   0  16     1490.68     1616.73     27.03 o 
  14   0  16       13.85       12.69     14.11 o 
  16   0  16      940.39      906.82     24.08 o 
   1   1  16       10.18        3.37      5.30 o 
   2   1  16        5.04       -3.88      5.35 o 
   3   1  16       18.82        4.81      7.93 o 
   4   1  16       93.46       85.08      8.47 o 
   5   1  16       17.87       11.02      6.42 o 
   6   1  16        2.73        0.28      5.38 o 
   7   1  16        9.08       12.74      6.90 o 
   8   1  16      318.27      278.85      8.63 o 
   9   1  16       18.60       24.45      7.45 o 
  10   1  16        3.83        9.08      7.54 o 
  11   1  16       27.77       42.79     18.93 o 
  12   1  16      561.26      668.38     14.88 o 
  13   1  16       14.47       24.69      9.87 o 
  14   1  16        0.38       26.15     10.41 o 
  15   1  16       17.11       71.18     16.24 o 
  16   1  16      630.29      701.26     36.97 o 
  17   1  16        2.43       55.83     20.80 o 
   0   2  16     2002.04     2120.59     42.16 o 
   1   2  16       92.06       97.32      9.21 o 
   2   2  16        5.25       10.69      8.40 o 
   3   2  16        9.04       12.60      8.67 o 
   4   2  16     1159.35     1092.37     22.30 o 
   5   2  16       14.51       12.13      6.46 o 
   6   2  16        2.11        1.73      6.68 o 
   7   2  16      111.17       98.97      6.48 o 
   8   2  16      515.66      591.63     20.87 o 
   9   2  16       26.03       12.30      7.41 o 
  10   2  16        1.89       -1.93      7.59 o 
  11   2  16       15.40        1.25      7.77 o 
  12   2  16       54.81       39.36      8.38 o 
  13   2  16        5.44       -1.22      8.21 o 
  14   2  16        4.76       -4.42      7.96 o 
  15   2  16        3.31        0.86      8.12 o 
  16   2  16      227.39      200.67      9.98 o 
   1   3  16        5.39        0.25      8.50 o 
   2   3  16        0.80       -7.73     12.63 o 
   3   3  16       16.16       12.54      8.89 o 
   4   3  16      267.39      301.88     11.62 o 
   5   3  16       25.11       20.58      7.06 o 
   6   3  16        4.39        7.01      9.08 o 
   7   3  16      112.39      106.16     11.08 o 
   8   3  16      310.39      277.02      7.84 o 
   9   3  16       32.97       19.45      6.68 o 
  10   3  16        2.28        1.66      9.69 o 
  11   3  16       35.67       27.87      9.09 o 
  12   3  16      390.50      401.97     17.03 o 
  13   3  16        1.50        1.96      9.88 o 
  14   3  16        4.17       -4.14     10.87 o 
  15   3  16        9.13        7.81     19.53 o 
   0   4  16      230.40      217.94     14.89 o 
   1   4  16        3.34       16.55     14.57 o 
   2   4  16        8.32       16.47      9.51 o 
   3   4  16        1.48       31.48     10.10 o 
   4   4  16     3300.90     3460.74     23.18 o 
   5   4  16       10.28       45.55     11.58 o 
   6   4  16        0.42       -0.49      8.14 o 
   7   4  16       14.37       13.31      7.99 o 
   8   4  16      661.65      691.28     10.18 o 
   9   4  16        3.58       11.09      7.02 o 
  10   4  16        2.81        1.10      6.82 o 
  11   4  16        6.57        1.32      6.97 o 
  12   4  16      157.58      112.79      8.07 o 
  13   4  16        1.97       -3.86     18.05 o 
  14   4  16        2.15       -2.63     15.97 o 
   1   5  16       33.74       34.06      9.94 o 
   2   5  16        0.85        8.51      9.82 o 
   3   5  16       27.55       47.76     10.15 o 
   4   5  16       89.64      108.10      8.13 o 
   5   5  16      135.40      126.34     11.25 o 
   6   5  16        5.44       12.09      8.18 o 
   7   5  16       14.98       15.66     10.89 o 
   8   5  16      573.75      613.17     10.04 o 
   9   5  16        4.37        2.32      8.11 o 
  10   5  16        0.68       -7.29      7.29 o 
  11   5  16        4.86        8.96      7.42 o 
   0   6  16      377.32      449.67     18.74 o 
   1   6  16       59.92       59.21     10.36 o 
   2   6  16        0.42       -9.83     10.27 o 
   3   6  16        6.35       -2.91     18.29 o 
   4   6  16      401.24      443.87     10.62 o 
   5   6  16        0.95       18.33      8.24 o 
   6   6  16        0.50        8.80     10.01 o 
   7   6  16       68.34       74.51     13.71 o 
   2   0  17        2.59        1.38      8.08 o 
   4   0  17       22.75       19.60     11.55 o 
   6   0  17        4.21      -12.52     12.52 o 
   8   0  17       92.08       74.86     13.07 o 
  10   0  17       15.56       -0.51     12.87 o 
  12   0  17     3147.98     3270.18     37.77 o 
  14   0  17       10.27       12.50     15.96 o 
   0   1  17      112.80      118.25      8.94 o 
   1   1  17       38.83       37.95      5.85 o 
   2   1  17        9.91        0.34      6.84 o 
   3   1  17       22.26       20.91      7.13 o 
   4   1  17      871.37      947.78     11.35 o 
   5   1  17        1.63        6.91      7.99 o 
   6   1  17        4.90        8.82     12.16 o 
   7   1  17       36.48       41.49      9.52 o 
   8   1  17        4.04        8.17      7.02 o 
   9   1  17       36.60       39.38      7.79 o 
  10   1  17        1.79       13.62     12.58 o 
  11   1  17       11.75       12.92      9.23 o 
  12   1  17       91.62       68.82     16.36 o 
  13   1  17        0.51       21.90     20.72 o 
  14   1  17        1.36       12.43     12.53 o 
   1   2  17        0.86        0.01      6.99 o 
   2   2  17        2.27        2.80      8.71 o 
   3   2  17      113.92      116.17      9.81 o 
   4   2  17      370.44      353.76     11.05 o 
   5   2  17       18.77       21.67      8.93 o 
   6   2  17        2.02       -0.15     10.83 o 
   7   2  17        8.82       -2.17      7.41 o 
   8   2  17      295.78      273.54      9.33 o 
   9   2  17       13.99       13.72      7.97 o 
  10   2  17       10.27       12.13      8.16 o 
  11   2  17       50.18       65.67      8.48 o 
  12   2  17     1180.40     1206.08     14.16 o 
  13   2  17       39.35       43.83      8.69 o 
   0   3  17       67.80       47.55     12.99 o 
   1   3  17       25.64       29.94      9.22 o 
   2   3  17        1.20        3.83      9.06 o 
   3   3  17        8.96        7.01      9.32 o 
   4   3  17      160.91      162.47     23.99 o 
   5   3  17       13.84        8.97     10.04 o 
   6   3  17        9.09        9.17      7.74 o 
   7   3  17       70.17       67.91      8.30 o 
   8   3  17        0.09        6.27      8.02 o 
   9   3  17        0.11       -4.26      7.28 o 
  10   3  17        0.25       -8.13      9.50 o 
  11   3  17       29.07        8.17     10.85 o 
  12   3  17      229.08      214.77      9.62 o 
   1   4  17       15.58       37.86      9.98 o 
   2   4  17        0.70       22.17     10.63 o 
   3   4  17      150.09      183.35     12.12 o 
   4   4  17     1099.22     1044.10     21.09 o 
   5   4  17       38.75       52.82     11.20 o 
   6   4  17        6.79        6.02      8.27 o 
   7   4  17       28.85       12.97      8.52 o 
   8   4  17      575.42      523.48     19.13 o 
   9   4  17       13.82        8.24     10.81 o 
  10   4  17        7.75        1.96      8.38 o 
   0   5  17      438.09      455.94     19.15 o 
   1   5  17        2.71        5.64     11.85 o 
   2   5  17        2.02       15.18      9.93 o 
   3   5  17       90.17       91.26     11.17 o 
   4   5  17      114.81      114.38     10.96 o 
   5   5  17       43.73       50.31     16.50 o 
   6   5  17        0.40       -9.06     11.21 o 
   0   0  18      150.19      144.70     13.97 o 
   2   0  18        4.28       -3.21      8.99 o 
   4   0  18     1551.86     1649.67     25.75 o 
   6   0  18        3.30        3.30     12.83 o 
   8   0  18      582.49      623.25     18.68 o 
  10   0  18        1.60       -7.27     14.81 o 
   1   1  18        1.31       -2.30      7.46 o 
   2   1  18        2.77       -0.10      7.68 o 
   3   1  18       14.33       15.27     10.93 o 
   4   1  18      914.94      854.14     12.78 o 
   5   1  18       16.95        7.30      9.12 o 
   6   1  18        2.51       -5.94     14.02 o 
   7   1  18        6.85        5.86     12.98 o 
   8   1  18      238.70      226.18     16.93 o 
   9   1  18        3.96        9.10     10.27 o 
  10   1  18        4.61        9.19      9.94 o 
  11   1  18        1.42        4.68     19.35 o 
   0   2  18      866.82      926.67     21.26 o 
   1   2  18       39.53       20.72     10.74 o 
   2   2  18        5.89        2.07     10.09 o 
   3   2  18       18.53       21.83      7.63 o 
   4   2  18      900.47      968.18     45.59 o 
   5   2  18        6.34       32.45     10.24 o 
   6   2  18        2.74        2.80      9.41 o 
   7   2  18        2.89      -14.90     14.95 o 
   8   2  18      600.56      620.37     19.30 o 
   9   2  18        2.32        1.11     10.81 o 
  10   2  18        0.35        8.56     11.79 o 
   1   3  18        9.58        6.20      9.45 o 
   2   3  18        2.12        0.46      9.58 o 
   3   3  18       11.50        3.90     10.26 o 
   4   3  18       20.42        6.97     12.91 o 
   5   3  18       65.11       44.47     12.70 o 
   6   3  18        4.75       -3.83     10.93 o 
   7   3  18        6.18       21.91     10.41 o 
   8   3  18     1120.12     1085.12     16.95 o 
   0   4  18      480.39      579.71     19.23 o 
   1   4  18       99.33      113.46     11.76 o 
   2   4  18        4.99       34.39     18.73 o 
   3   4  18       51.46       72.07     11.63 o 
   4   4  18      940.02     1032.70     63.88 o 
   2   0  19        0.08      -14.05     14.05 o 
   4   0  19        2.56       21.45     13.38 o 
   0   1  19     1005.24     1016.83     23.24 o 
   1   1  19       12.24        9.23     11.99 o 
   2   1  19        7.55       13.07      9.08 o 
   3   1  19        3.85       12.90      8.20 o 
   4   1  19       74.86       60.64     11.15 o 
   5   1  19        4.52       -7.70      9.85 o 
   1   2  19       10.77       -3.91     14.97 o 
   2   2  19        1.01        7.41     15.07 o 
                                                 
